# Supplementary material for: 4-{[(E)-(4-Chloro­phen­yl)methyl­idene]amino}-3-{2-[4-(2-methyl­prop­yl)phen­yl]eth­yl}-1H-1,2,4-triazole-5(4H)-thione
Source: Acta Crystallogr Sect E Struct Rep Online. 2009 May 14;65(Pt 6):o1242–3. doi: 10.1107/S160053680901650X (PMC2969595; doi:10.1107/S160053680901650X)
Supplement: Supplementary file 2 [file e-65-o1242-Isup2.hkl]

# 
# h,k,l, Fc-squared, Fo-squared, sigma(Fo-squared) and status flag 
# 
data_I
_shelx_title ' sb2_0m in P-1 (100K)' 
_shelx_refln_list_code          4 
_shelx_F_calc_maximum     1119.23 
_exptl_crystal_F_000      3780.00 
_reflns_d_resolution_high  0.7964 
 
loop_ 
 _symmetry_equiv_pos_as_xyz 
 'x, y, z' 
 '-x, -y, -z' 
 
_cell_length_a    13.1781 
_cell_length_b    23.7731 
_cell_length_c    30.8550 
_cell_angle_alpha  92.861 
_cell_angle_beta  101.520 
_cell_angle_gamma  92.254 
 
_shelx_F_squared_multiplier     1.000 
 
loop_ 
 _refln_index_h 
 _refln_index_k 
 _refln_index_l 
 _refln_F_squared_calc 
 _refln_F_squared_meas 
 _refln_F_squared_sigma 
 _refln_observed_status 
   1   0   0       58.51        8.42      4.02 o 
   2   0   0       66.83       65.86      7.66 o 
   3   0   0       78.28       51.61      8.76 o 
   4   0   0      920.44      850.81     33.22 o 
   5   0   0    22411.12    21702.55    265.87 o 
   6   0   0        0.18        0.70     12.81 o 
   7   0   0      648.37      633.89     37.60 o 
   8   0   0    19757.03    20714.76    330.89 o 
   9   0   0    16142.65    15810.17    241.97 o 
  10   0   0     3693.09     3606.00    132.72 o 
  11   0   0       50.61      -23.24     31.44 o 
  12   0   0       87.04       64.90     51.85 o 
 -12   1   0        0.14       55.65     43.52 o 
 -11   1   0     1011.84      850.62     78.32 o 
 -10   1   0      360.53      303.42     50.56 o 
  -9   1   0     1696.99     1722.92     59.72 o 
  -8   1   0     3945.91     4121.87    100.39 o 
  -7   1   0      284.81      240.42     25.03 o 
  -6   1   0      448.36      552.48     45.85 o 
  -5   1   0     4780.74     4729.97     79.87 o 
  -4   1   0      111.36      101.56     17.62 o 
  -3   1   0       36.34        1.23     28.25 o 
  -2   1   0       88.59       71.87     12.47 o 
  -1   1   0     3623.09     2506.33     82.32 o 
   0   1   0     6921.92        0.00      1.08 o 
   1   1   0      155.35       68.36     31.28 o 
   2   1   0        4.18      -12.70      6.35 o 
   3   1   0     1851.91     1924.88     47.84 o 
   4   1   0    20873.53    21369.46    258.15 o 
   5   1   0     5681.92     5535.51     90.16 o 
   6   1   0       12.33      -16.59     10.83 o 
   7   1   0      215.32      192.42     22.13 o 
   8   1   0    26853.87    29128.79    442.87 o 
   9   1   0      687.01      840.01     53.77 o 
  10   1   0      302.29      255.08     56.58 o 
  11   1   0      450.09      424.73     70.37 o 
  12   1   0     1583.03     1808.56    197.32 o 
 -13   2   0       85.32      142.85    107.74 o 
 -12   2   0      528.27      520.87     85.44 o 
 -11   2   0       47.14       46.04     36.52 o 
 -10   2   0      499.67      581.59     46.05 o 
  -9   2   0        1.26        2.22     17.63 o 
  -8   2   0      124.90      113.62     17.25 o 
  -7   2   0       62.28       45.11     11.75 o 
  -6   2   0     1629.92     1968.01     58.21 o 
  -5   2   0     2751.15     2672.96     72.99 o 
  -4   2   0       83.04       65.46     16.32 o 
  -3   2   0       27.07       14.48     15.99 o 
  -2   2   0      356.21      333.37     20.49 o 
  -1   2   0   105931.73   101899.73   1813.26 o 
   0   2   0        0.15        1.32      8.47 o 
   1   2   0       92.63       25.46     16.15 o 
   2   2   0        2.12       -1.66      5.70 o 
   3   2   0    25869.54    26267.88    334.58 o 
   4   2   0    15531.57    15232.34    189.63 o 
   5   2   0     1026.46      984.75     41.42 o 
   6   2   0       89.48       65.24     18.00 o 
   7   2   0      112.83       98.55     26.35 o 
   8   2   0      231.12      171.99     33.78 o 
   9   2   0      259.83      267.03     43.83 o 
  10   2   0      926.41     1025.39     73.81 o 
  11   2   0      138.56      139.18     71.29 o 
  12   2   0     3827.61     3832.60    267.53 o 
 -13   3   0      116.42      204.58    122.27 o 
 -12   3   0     1044.45      894.20    105.41 o 
 -11   3   0      166.17       94.57     39.68 o 
 -10   3   0      126.32       88.91     24.80 o 
  -9   3   0      481.15      593.77     37.25 o 
  -8   3   0       82.45       82.71     14.50 o 
  -7   3   0     7890.62     8220.68    149.85 o 
  -6   3   0     4954.34     5229.20    104.97 o 
  -5   3   0       24.86       28.30     13.93 o 
  -4   3   0       42.74        8.18     14.77 o 
  -3   3   0       66.74       67.01     29.78 o 
  -2   3   0     2476.29     2384.58     52.33 o 
  -1   3   0       22.97       30.74      6.46 o 
   0   3   0        5.51        9.23      4.46 o 
   1   3   0      594.84      536.60     20.41 o 
   2   3   0       72.93       65.65      9.20 o 
   3   3   0    60711.07    60013.29    679.79 o 
   4   3   0     2230.52     2188.98     45.71 o 
   5   3   0      751.88      819.76     29.07 o 
   6   3   0        1.80        3.71      8.55 o 
   7   3   0     3375.29     3345.93    102.72 o 
   8   3   0    16856.14    17263.38    286.31 o 
   9   3   0      103.70       84.35     31.88 o 
  10   3   0      286.19      249.89     45.54 o 
  11   3   0        4.87       16.68     42.28 o 
  12   3   0     1315.19     1357.03    184.00 o 
 -14   4   0     2481.45     2791.53    325.64 o 
 -13   4   0       10.27      -60.53     71.42 o 
 -12   4   0     6863.89     6836.71    255.75 o 
 -11   4   0     1781.33     1812.77    103.16 o 
 -10   4   0     1340.64     1308.86     55.38 o 
  -9   4   0      135.54      138.81     28.42 o 
  -8   4   0      167.97      107.65     42.26 o 
  -7   4   0    44848.74    46132.36    604.58 o 
  -6   4   0      578.33      539.77     34.94 o 
  -5   4   0       30.18       11.74     13.50 o 
  -4   4   0       77.57       69.59     16.06 o 
  -3   4   0      573.40      568.55     27.97 o 
  -2   4   0     1414.56     1212.33     36.07 o 
  -1   4   0      434.97      428.50     17.23 o 
   0   4   0       12.95       -7.17      5.89 o 
   1   4   0     1515.87     1336.05     29.67 o 
   2   4   0    22837.32    23652.38    304.40 o 
   3   4   0     6616.17     6026.16     88.51 o 
   4   4   0       76.39       99.13     15.33 o 
   5   4   0      261.14      282.33     21.80 o 
   6   4   0        8.06        5.85     12.51 o 
   7   4   0     1005.65     1109.74     48.36 o 
   8   4   0    21530.64    20147.69    374.33 o 
   9   4   0      728.62      806.38     64.82 o 
  10   4   0     1200.81     1277.93     80.15 o 
  11   4   0        2.09       37.34     35.47 o 
  12   4   0     1151.11     1279.55    182.79 o 
 -15   5   0       70.13       43.58    119.84 o 
 -14   5   0      248.46      669.43    185.21 o 
 -13   5   0       79.54       72.63     95.63 o 
 -12   5   0     9269.10     9801.61    314.92 o 
 -11   5   0     2752.70     2551.09     79.74 o 
 -10   5   0     1154.37     1313.96     54.69 o 
  -9   5   0      409.45      484.10     46.84 o 
  -8   5   0     1336.18     1401.54     65.73 o 
  -7   5   0    36240.75    38610.71    516.89 o 
  -6   5   0     1069.49      982.33     44.94 o 
  -5   5   0       21.75        0.99     13.77 o 
  -4   5   0      428.51      374.11     36.20 o 
  -3   5   0     1441.52     1473.39     35.54 o 
  -2   5   0      398.43      493.44     20.71 o 
  -1   5   0     2260.52     2144.76     44.24 o 
   0   5   0     6250.95     6239.88    110.23 o 
   1   5   0     1922.29     1905.30     42.58 o 
   2   5   0     1920.27     1997.58     40.62 o 
   3   5   0       18.78       27.42     10.61 o 
   4   5   0     1140.27     1101.51     44.05 o 
   5   5   0       19.35        7.66     12.21 o 
   6   5   0        5.05       37.62     14.49 o 
   7   5   0     2049.00     2089.88     61.81 o 
   8   5   0      441.72      464.95     26.63 o 
   9   5   0       96.95       61.73     32.25 o 
  10   5   0       50.73        9.74     32.11 o 
  11   5   0     3450.45     3817.78    171.82 o 
  12   5   0    12923.25    13765.18    606.49 o 
 -15   6   0      418.22      880.07    227.58 o 
 -14   6   0       10.21      217.90    131.95 o 
 -13   6   0      134.46       -3.63     81.11 o 
 -12   6   0      940.29     1106.14    112.92 o 
 -11   6   0     5029.39     5149.21    117.03 o 
 -10   6   0        5.32        7.60     20.21 o 
  -9   6   0      500.67      589.99     50.55 o 
  -8   6   0     4914.64     4974.78    124.36 o 
  -7   6   0    21270.80    22825.35    330.89 o 
  -6   6   0        0.58       26.25     16.10 o 
  -5   6   0       21.01       -1.10     15.59 o 
  -4   6   0      657.32      626.62     31.82 o 
  -3   6   0     4937.97     4904.42     84.46 o 
  -2   6   0     1709.45     1855.94     37.73 o 
  -1   6   0     6319.62     6503.44     92.89 o 
   0   6   0      194.59      193.82     13.45 o 
   1   6   0    10625.03    10126.38    155.64 o 
   2   6   0    13848.73    15807.82    216.17 o 
   3   6   0    11179.35    12105.95    148.30 o 
   4   6   0      293.76      264.71     20.08 o 
   5   6   0       97.57       74.34     14.88 o 
   6   6   0     2991.43     2815.29     71.37 o 
   7   6   0     3370.48     3087.26    103.59 o 
   8   6   0      106.39       75.80     16.89 o 
   9   6   0      193.15      140.70     37.74 o 
  10   6   0     3155.26     2863.64    135.76 o 
  11   6   0     5259.05     5194.14    203.99 o 
  12   6   0     3637.20     4334.98    308.69 o 
  13   6   0      560.82      532.64    140.42 o 
 -15   7   0       32.73        3.63    122.27 o 
 -14   7   0     1727.31     1591.87    266.32 o 
 -13   7   0     2554.88     2774.58    307.48 o 
 -12   7   0     2317.25     2486.38    160.05 o 
 -11   7   0       68.90       82.71     26.12 o 
 -10   7   0       16.42       -2.46     29.16 o 
  -9   7   0     1405.65     1353.56     70.20 o 
  -8   7   0     3587.83     3374.46    100.23 o 
  -7   7   0     3400.81     3385.67     87.69 o 
  -6   7   0      351.11      407.51     32.53 o 
  -5   7   0      334.09      352.69     28.88 o 
  -4   7   0       92.11       97.64     14.66 o 
  -3   7   0     3169.81     3115.01     63.37 o 
  -2   7   0    15963.20    16844.06    182.96 o 
  -1   7   0     1916.74     2008.39     37.16 o 
   0   7   0      642.27      723.41     26.18 o 
   1   7   0    26886.97    29430.87    346.83 o 
   2   7   0     3670.44     3740.27     70.78 o 
   3   7   0      861.94      884.84     34.19 o 
   4   7   0      656.69      577.60     25.72 o 
   5   7   0       10.50        1.88     12.16 o 
   6   7   0     1387.40     1051.36     51.61 o 
   7   7   0     1213.88     1173.81     50.87 o 
   8   7   0        2.43       29.35     19.63 o 
   9   7   0      737.18      713.23     34.85 o 
  10   7   0    13158.21    13688.98    299.41 o 
  11   7   0      727.46      683.29     92.52 o 
  12   7   0     3687.49     3619.55    283.27 o 
  13   7   0      617.15      940.60    181.58 o 
 -15   8   0        3.16       52.05    115.00 o 
 -14   8   0     1966.37     2101.52    292.95 o 
 -13   8   0      389.40      238.48    128.32 o 
 -12   8   0      921.94      932.04    104.84 o 
 -11   8   0      312.25      317.74     34.05 o 
 -10   8   0     1218.47     1329.60     75.68 o 
  -9   8   0    14754.50    14447.78    267.39 o 
  -8   8   0       19.44       22.75     23.36 o 
  -7   8   0       83.48      111.41     23.70 o 
  -6   8   0      570.86      565.91     37.03 o 
  -5   8   0      561.41      602.83     36.40 o 
  -4   8   0    17247.30    20979.45    265.71 o 
  -3   8   0     4925.11     4682.15     76.46 o 
  -2   8   0     6917.95     6894.39     91.72 o 
  -1   8   0      245.87      282.40     14.32 o 
   0   8   0     9270.48     9376.55    125.90 o 
   1   8   0   118854.72   122572.45   1263.37 o 
   2   8   0     8508.14     8598.23    104.96 o 
   3   8   0      657.02      662.99     25.05 o 
   4   8   0      306.92      204.26     18.59 o 
   5   8   0     8467.90    10092.01    150.64 o 
   6   8   0     2385.78     1915.95     54.08 o 
   7   8   0     1167.54     1148.70     52.62 o 
   8   8   0       53.17       55.93     28.54 o 
   9   8   0      633.58      699.67     46.11 o 
  10   8   0     8748.12     8835.00    172.90 o 
  11   8   0     6228.06     6513.73    235.40 o 
  12   8   0     1601.83     1798.88    220.32 o 
  13   8   0       36.99       54.47     90.79 o 
 -15   9   0       62.05      130.74    129.53 o 
 -14   9   0      881.42      783.23    203.37 o 
 -13   9   0     1050.76     1042.28    211.85 o 
 -12   9   0        0.51       11.22     40.92 o 
 -11   9   0      164.66      137.23     27.64 o 
 -10   9   0      768.75      771.99     62.98 o 
  -9   9   0     4342.54     4605.65    127.79 o 
  -8   9   0       13.44       24.54     23.52 o 
  -7   9   0      217.11      174.21     29.01 o 
  -6   9   0        0.03       32.64     16.57 o 
  -5   9   0     3588.03     3576.35     83.71 o 
  -4   9   0      228.09       87.62     17.57 o 
  -3   9   0      199.28      224.40     17.92 o 
  -2   9   0     5341.52     5358.81     74.59 o 
  -1   9   0       81.73      114.51     20.21 o 
   0   9   0       41.97       70.07      9.74 o 
   1   9   0      865.29     1002.81     58.91 o 
   2   9   0      373.27      312.16     18.33 o 
   3   9   0       58.41      101.07     13.89 o 
   4   9   0    19309.47    20888.95    245.87 o 
   5   9   0     3136.73     3282.74     66.79 o 
   6   9   0      259.81      326.73     27.45 o 
   7   9   0       10.85        3.84     18.21 o 
   8   9   0      579.10      540.11     42.52 o 
   9   9   0      881.10      856.94     51.95 o 
  10   9   0     4649.39     4757.24    146.95 o 
  11   9   0      540.54      636.39    104.23 o 
  12   9   0      190.90      240.90    119.84 o 
  13   9   0      169.94      233.64    113.79 o 
 -15  10   0        0.57       93.21    135.58 o 
 -14  10   0      392.04      596.80    187.64 o 
 -13  10   0      375.54      128.32    111.37 o 
 -12  10   0      115.83      157.92     53.16 o 
 -11  10   0      729.53      796.74     47.57 o 
 -10  10   0        3.91       42.96     21.66 o 
  -9  10   0      698.32      602.20     54.82 o 
  -8  10   0      833.20      815.43     56.50 o 
  -7  10   0      351.68      418.53     51.79 o 
  -6  10   0      154.61      128.54     22.29 o 
  -5  10   0     1574.04     1464.71     44.27 o 
  -4  10   0      362.87      316.60     24.09 o 
  -3  10   0      787.47      838.94     31.09 o 
  -2  10   0        5.82        0.07     12.12 o 
  -1  10   0     8481.47     8479.09    114.16 o 
   0  10   0    18192.29    17607.65    206.51 o 
   1  10   0    18553.60    19484.55    227.70 o 
   2  10   0      148.23      137.57     13.29 o 
   3  10   0     3799.10     4163.96     68.34 o 
   4  10   0      608.18      713.30     32.95 o 
   5  10   0    16078.55    15748.19    223.87 o 
   6  10   0     1278.42     1198.64     44.20 o 
   7  10   0      158.68      149.95     24.59 o 
   8  10   0      123.91       78.07     27.06 o 
   9  10   0       27.33       27.93     24.95 o 
  10  10   0     1319.14     1380.00    101.17 o 
  11  10   0        0.02       -3.77     29.63 o 
  12  10   0      596.60      578.64    157.37 o 
  13  10   0      438.59      153.74    117.42 o 
 -15  11   0      216.91      219.11    145.27 o 
 -14  11   0        0.75      -52.05    110.16 o 
 -13  11   0       59.13      181.58    116.21 o 
 -12  11   0      428.73      450.66     69.04 o 
 -11  11   0     1668.00     1638.96    111.48 o 
 -10  11   0     9345.52     9795.91    188.76 o 
  -9  11   0       45.44       52.24     21.08 o 
  -8  11   0     1003.10     1065.23     63.00 o 
  -7  11   0       60.48       58.86     22.67 o 
  -6  11   0       13.41       15.03     15.80 o 
  -5  11   0     6279.70     5490.05     95.87 o 
  -4  11   0     2926.62     3187.71     69.24 o 
  -3  11   0       25.73       18.24     12.31 o 
  -2  11   0      923.36      848.54     27.12 o 
  -1  11   0     8075.47     8812.70    119.86 o 
   0  11   0     2149.93     2315.93     44.34 o 
   1  11   0     4083.76     4025.26     67.87 o 
   2  11   0      644.68      560.41     23.71 o 
   3  11   0     6455.76     6130.75     90.55 o 
   4  11   0     6921.75     7842.68    109.53 o 
   5  11   0     2469.20     2677.88     56.49 o 
   6  11   0        0.59      -16.08     14.57 o 
   7  11   0       95.39       82.83     21.46 o 
   8  11   0       15.60       14.47     23.89 o 
   9  11   0     1249.59     1272.08     66.39 o 
  10  11   0       27.30        6.35     30.30 o 
  11  11   0      902.49      799.05     71.37 o 
  12  11   0      365.96      272.37    125.90 o 
  13  11   0      907.60     1171.81    202.16 o 
 -15  12   0      225.57       39.95    135.58 o 
 -14  12   0       17.02       69.00    119.84 o 
 -13  12   0       35.24       75.95     69.29 o 
 -12  12   0        3.58       32.33     46.42 o 
 -11  12   0     6829.77     6610.02    236.29 o 
 -10  12   0    12853.50    13357.39    225.42 o 
  -9  12   0      289.56      250.45     32.12 o 
  -8  12   0      186.14      237.30     33.51 o 
  -7  12   0      166.03       92.13     22.87 o 
  -6  12   0     1497.77     1744.56     66.86 o 
  -5  12   0     1565.31     1278.57     44.59 o 
  -4  12   0     1056.56      946.75     37.17 o 
  -3  12   0      373.39      371.36     23.43 o 
  -2  12   0     9918.74    10174.36    134.79 o 
  -1  12   0    38866.68    38730.18    431.50 o 
   0  12   0     7145.29     7563.62    105.37 o 
   1  12   0      290.92      311.30     18.86 o 
   2  12   0      462.12      403.47     21.81 o 
   3  12   0    34181.93    35875.46    424.92 o 
   4  12   0     3561.13     4124.97     73.24 o 
   5  12   0     5742.05     5675.46     91.30 o 
   6  12   0      112.76       55.87     17.68 o 
   7  12   0       85.59       79.18     22.44 o 
   8  12   0     2938.14     2821.50     93.49 o 
   9  12   0        1.04        5.65     29.84 o 
  10  12   0     2139.04     2004.49     96.14 o 
  11  12   0        2.01       29.46     37.12 o 
  12  12   0     1870.35     1639.94     87.57 o 
  13  12   0       28.35      159.79    106.53 o 
 -14  13   0        6.50       54.47    117.42 o 
 -13  13   0      218.90      104.41     77.67 o 
 -12  13   0       19.58       65.81     53.64 o 
 -11  13   0     7875.05     7980.40    236.06 o 
 -10  13   0      660.21      658.83     62.52 o 
  -9  13   0     1061.55     1069.48     54.65 o 
  -8  13   0      115.84       88.75     22.55 o 
  -7  13   0       10.03       10.37     20.05 o 
  -6  13   0      108.72      186.44     22.16 o 
  -5  13   0       13.06       10.07     14.59 o 
  -4  13   0     3898.38     3738.31     75.13 o 
  -3  13   0     2307.74     2395.28     63.05 o 
  -2  13   0   100882.86   101022.90   1058.26 o 
  -1  13   0     2609.42     2975.46     60.79 o 
   0  13   0     1438.24     1637.52     37.93 o 
   1  13   0      990.26      901.24     29.88 o 
   2  13   0     7170.21     7676.27    108.57 o 
   3  13   0     4974.71     5015.87     93.81 o 
   4  13   0     2900.07     3362.92     71.62 o 
   5  13   0       42.43       41.68     16.34 o 
   6  13   0     2935.27     3026.89     81.55 o 
   7  13   0       11.49       16.54     21.41 o 
   8  13   0      241.58      184.79     35.19 o 
   9  13   0        6.04      -30.38     37.12 o 
  10  13   0      595.42      632.57     70.33 o 
  11  13   0       37.19       28.97     44.35 o 
  12  13   0        7.71       20.12     62.34 o 
  13  13   0        8.28      272.37    125.90 o 
 -14  14   0        9.70      131.95    130.74 o 
 -13  14   0        2.29        5.59     70.21 o 
 -12  14   0     2034.66     2098.57    181.96 o 
 -11  14   0     1001.11      869.69     96.94 o 
 -10  14   0       35.25       13.53     33.63 o 
  -9  14   0       31.45       64.47     37.26 o 
  -8  14   0     1045.13      864.27     60.51 o 
  -7  14   0       23.21       22.54     22.12 o 
  -6  14   0      869.68      723.76     37.92 o 
  -5  14   0      832.14      865.83     38.81 o 
  -4  14   0       54.33       44.47     15.89 o 
  -3  14   0     1331.40     1364.31     43.87 o 
  -2  14   0    14468.88    14877.96    205.67 o 
  -1  14   0      857.93      819.24     49.57 o 
   0  14   0      810.51      858.75     41.20 o 
   1  14   0      438.01      429.26     29.75 o 
   2  14   0    14544.13    15205.45    184.95 o 
   3  14   0    12762.85    12229.90    178.02 o 
   4  14   0      278.68      274.07     23.83 o 
   5  14   0      151.85      200.62     22.84 o 
   6  14   0    21451.54    21864.01    317.53 o 
   7  14   0     1666.47     1468.26     63.15 o 
   8  14   0      339.49      409.34     59.65 o 
   9  14   0      160.66      131.59     64.12 o 
  10  14   0     1763.37     1928.05    155.13 o 
  11  14   0      265.63      121.18     53.94 o 
  12  14   0      841.96      734.33    184.00 o 
  13  14   0       68.93      -66.58     84.74 o 
 -14  15   0      164.74      213.87    100.05 o 
 -13  15   0       46.45       -7.02     68.01 o 
 -12  15   0       77.78       24.41     68.05 o 
 -11  15   0     2085.61     1877.83    187.64 o 
 -10  15   0     1017.72     1038.54    192.34 o 
  -9  15   0      131.75       98.82     40.84 o 
  -8  15   0       50.47      115.65     34.22 o 
  -7  15   0     6798.43     7109.77    160.89 o 
  -6  15   0     2164.51     2224.28     63.36 o 
  -5  15   0     1193.83     1116.06     61.29 o 
  -4  15   0      347.71      358.25     23.18 o 
  -3  15   0     9453.79     9613.04    132.85 o 
  -2  15   0      661.65      651.86     50.53 o 
  -1  15   0     1250.71     1369.76     62.89 o 
   0  15   0       67.73       86.99     14.37 o 
   1  15   0     7983.69     8493.29    125.70 o 
   2  15   0     2478.70     2565.45     57.51 o 
   3  15   0     1196.26     1415.18     50.63 o 
   4  15   0        0.15       24.47     15.93 o 
   5  15   0      477.22      461.13     31.34 o 
   6  15   0     1080.45     1097.92     62.18 o 
   7  15   0     3385.87     3235.61     91.85 o 
   8  15   0       11.86      -30.49     31.86 o 
   9  15   0      212.58      161.17     67.30 o 
  10  15   0       20.84       59.92     41.60 o 
  11  15   0      157.59      214.47     64.14 o 
  12  15   0      154.35       96.07    100.48 o 
  13  15   0     1053.50     1377.29     92.67 o 
 -14  16   0        4.30       45.06     67.48 o 
 -13  16   0      146.07       91.08     83.53 o 
 -12  16   0      282.73      214.00     86.36 o 
 -11  16   0      118.09       21.45     64.42 o 
 -10  16   0     1926.63     2239.62    136.67 o 
  -9  16   0     1021.50     1081.27     98.83 o 
  -8  16   0     4075.39     4347.91    171.10 o 
  -7  16   0     1377.37     1585.75     90.33 o 
  -6  16   0      759.80      771.20     44.38 o 
  -5  16   0      282.12      234.89     28.46 o 
  -4  16   0      554.38      592.26     28.19 o 
  -3  16   0      535.51      537.90     23.68 o 
  -2  16   0      611.76      659.97     54.62 o 
  -1  16   0      208.81      171.61     33.16 o 
   0  16   0     2094.69     2276.64     49.75 o 
   1  16   0     6808.29     6563.05    101.44 o 
   2  16   0      143.20      107.61     20.11 o 
   3  16   0     8995.96     9294.96    150.41 o 
   4  16   0      496.48      470.01     34.18 o 
   5  16   0    15962.53    16890.47    225.50 o 
   6  16   0        6.04       -5.74     21.75 o 
   7  16   0      246.85      209.12     61.53 o 
   8  16   0       26.23       59.90     42.07 o 
   9  16   0     1040.01     1083.00     91.39 o 
  10  16   0     1486.52     1375.14    103.28 o 
  11  16   0     4094.32     4489.86    199.50 o 
  12  16   0       12.20      -10.24     50.57 o 
  13  16   0      435.62      453.07     78.08 o 
 -13  17   0      608.13      481.39    143.05 o 
 -12  17   0     2529.80     2863.90    302.64 o 
 -11  17   0     1324.57     1319.08    156.39 o 
 -10  17   0        2.31        9.23     53.46 o 
  -9  17   0     8324.08     8463.15    365.27 o 
  -8  17   0        4.26       45.24     44.86 o 
  -7  17   0        2.98      -13.53     28.74 o 
  -6  17   0       13.86       14.29     27.31 o 
  -5  17   0      353.60      317.61     52.65 o 
  -4  17   0    18974.34    19090.34    371.44 o 
  -3  17   0     1497.51     1617.53     62.38 o 
  -2  17   0     4030.15     3973.72     99.91 o 
  -1  17   0        0.00       24.35     21.21 o 
   0  17   0     3622.09     4084.82     77.83 o 
   1  17   0     1179.36     1262.99     59.76 o 
   2  17   0       49.11       48.51     18.13 o 
   3  17   0      204.73      229.23     27.04 o 
   4  17   0        0.77       -0.36     17.62 o 
   5  17   0        6.41       -7.24     20.87 o 
   6  17   0    10246.99     9226.49    174.73 o 
   7  17   0      306.22      283.27     47.27 o 
   8  17   0      583.74      608.63    127.76 o 
   9  17   0       42.31       44.97     42.56 o 
  10  17   0       29.35       38.74     55.20 o 
  11  17   0       42.38      121.08     58.77 o 
  12  17   0        0.50      -10.41     51.54 o 
 -13  18   0       38.23      -61.41    126.32 o 
 -12  18   0       77.15       75.86     79.18 o 
 -11  18   0       38.90      181.07     81.84 o 
 -10  18   0     2177.74     1976.22    134.16 o 
  -9  18   0     6561.28     6822.77    234.73 o 
  -8  18   0       62.66        4.45     46.47 o 
  -7  18   0      109.75      123.87     37.83 o 
  -6  18   0       85.41       79.28     37.87 o 
  -5  18   0     1146.36     1200.70     81.27 o 
  -4  18   0       53.82       33.93     31.59 o 
  -3  18   0      319.27      241.76     36.77 o 
  -2  18   0     2074.33     2187.19     92.22 o 
  -1  18   0       14.88       27.58     23.10 o 
   0  18   0        1.16       26.75     24.45 o 
   1  18   0     2467.09     2527.04     94.64 o 
   2  18   0      250.58      258.76     39.94 o 
   3  18   0       29.45        1.60     21.14 o 
   4  18   0     1251.05     1407.10     54.53 o 
   5  18   0      457.68      510.62     41.33 o 
   6  18   0      866.96      800.84     53.82 o 
   7  18   0      744.36      811.56     70.93 o 
   8  18   0      643.38      667.28     88.80 o 
   9  18   0     1015.58     1097.56    142.24 o 
  10  18   0     5419.97     5480.99    235.22 o 
  11  18   0     1087.93     1290.92    210.03 o 
  12  18   0       10.02       -9.93     54.41 o 
 -12  19   0      178.72      151.48     89.87 o 
 -11  19   0       68.52       85.75     70.58 o 
 -10  19   0      815.45      721.21     95.80 o 
  -9  19   0      259.94      258.46     65.94 o 
  -8  19   0        0.33       47.12     47.95 o 
  -7  19   0      802.29      856.35     70.92 o 
  -6  19   0       36.86       67.67     47.34 o 
  -5  19   0    13399.88    13454.75    298.25 o 
  -4  19   0      182.07      145.53     40.96 o 
  -3  19   0       28.82       83.16     25.29 o 
  -2  19   0      120.98      158.98     32.64 o 
  -1  19   0     3183.36     3112.77    102.63 o 
   0  19   0    40075.59    38598.84    527.69 o 
   1  19   0       77.87       67.35     28.96 o 
   2  19   0      347.70      338.55     41.59 o 
   3  19   0      511.00      598.50     49.89 o 
   4  19   0     1600.04     1548.32     71.09 o 
   5  19   0       26.27        4.71     26.27 o 
   6  19   0       11.05      -33.88     49.64 o 
   7  19   0       63.21       76.08     47.34 o 
   8  19   0     1017.94     1048.85    136.19 o 
   9  19   0      839.06      640.64    102.78 o 
  10  19   0      191.19      146.40     66.24 o 
  11  19   0      165.16       85.86    116.21 o 
 -12  20   0       88.55       50.78     80.16 o 
 -11  20   0      131.43      101.69     83.03 o 
 -10  20   0        5.96       66.44     65.66 o 
  -9  20   0     1852.53     1834.97    135.78 o 
  -8  20   0       71.08       81.16     54.49 o 
  -7  20   0     1150.05     1190.21     84.25 o 
  -6  20   0        0.21       20.09     39.75 o 
  -5  20   0      750.27      628.50     68.59 o 
  -4  20   0     5479.74     5634.17    233.44 o 
  -3  20   0       32.11      102.21     27.42 o 
  -2  20   0      230.82      162.58     34.98 o 
  -1  20   0    21005.33    20822.63    353.08 o 
   0  20   0    20644.80    20928.93    326.61 o 
   1  20   0     2100.15     1969.53     90.86 o 
   2  20   0       52.85       64.17     36.07 o 
   3  20   0     2404.94     2469.62     97.07 o 
   4  20   0       12.02       -7.99     31.62 o 
   5  20   0      156.56      118.84     42.61 o 
   6  20   0        0.00       17.33     42.66 o 
   7  20   0       29.93      106.47     49.58 o 
   8  20   0      827.85      671.75    102.72 o 
   9  20   0        0.30       21.80     64.16 o 
  10  20   0        9.97       47.78     56.88 o 
  11  20   0       26.92      127.95     70.52 o 
 -12  21   0      435.01      248.41    103.08 o 
 -11  21   0     2567.45     2598.26    180.71 o 
 -10  21   0       45.90       39.51     70.61 o 
  -9  21   0       16.06        6.93     54.25 o 
  -8  21   0      171.58        5.84     83.65 o 
  -7  21   0        1.07      -13.78     34.38 o 
  -6  21   0      243.60      149.91     49.91 o 
  -5  21   0        5.10       20.88     40.64 o 
  -4  21   0     4729.63     4310.63    172.34 o 
  -3  21   0        6.63       31.59     27.11 o 
  -2  21   0       17.48       21.77     25.87 o 
  -1  21   0     3727.27     3788.54    109.31 o 
   0  21   0       16.22      277.65     41.26 o 
   1  21   0       65.77      114.06     45.95 o 
   2  21   0      319.22      271.59     83.00 o 
   3  21   0      742.69      766.17     63.66 o 
   4  21   0     5093.91     5148.10    154.92 o 
   5  21   0     1809.34     1581.65    173.32 o 
   6  21   0      114.23       94.68     61.29 o 
   7  21   0     1415.33     1357.54    111.72 o 
   8  21   0       75.47       68.69     63.59 o 
   9  21   0      236.78      231.63     80.86 o 
  10  21   0       37.87       17.05     79.29 o 
 -11  22   0     1583.95     1526.59    183.36 o 
 -10  22   0      874.09     1100.39    225.16 o 
  -9  22   0       78.26       84.58     60.55 o 
  -8  22   0        8.15       45.80     52.55 o 
  -7  22   0        1.29       27.03     39.53 o 
  -6  22   0       19.21      -43.65     34.26 o 
  -5  22   0      847.12      749.84     90.57 o 
  -4  22   0     2408.31     2447.88    240.85 o 
  -3  22   0       47.90       45.21     29.58 o 
  -2  22   0      534.21      415.09     49.06 o 
  -1  22   0     1494.17     1480.07     80.82 o 
   0  22   0     1077.71     1093.75     97.27 o 
   1  22   0      918.36      968.87     81.55 o 
   2  22   0     1813.78     2039.70    117.92 o 
   3  22   0     2333.47     2268.64    115.74 o 
   4  22   0      363.95      301.28     64.61 o 
   5  22   0      228.42      211.46    142.18 o 
   6  22   0       22.83       47.35     50.95 o 
   7  22   0       11.32      -34.22     45.34 o 
   8  22   0     2685.52     3302.58    170.22 o 
   9  22   0      391.36      237.32     85.64 o 
  10  22   0      409.48      107.18     75.47 o 
 -10  23   0      992.22      968.56    152.76 o 
  -9  23   0      743.50      908.21    136.89 o 
  -8  23   0       80.28       76.37     88.37 o 
  -7  23   0        3.98      -17.78     35.36 o 
  -6  23   0      671.42      821.71     94.63 o 
  -5  23   0      135.49       66.33     48.64 o 
  -4  23   0      323.02      250.65     63.02 o 
  -3  23   0       33.95       64.11     28.11 o 
  -2  23   0     3097.67     2775.76    102.98 o 
  -1  23   0    11116.82    11035.76    230.69 o 
   0  23   0        0.10       29.22     40.45 o 
   1  23   0        8.87      -69.16     53.99 o 
   2  23   0     1345.65     1303.06     96.53 o 
   3  23   0     2821.49     2857.72    105.13 o 
   4  23   0     1228.03     1210.51     88.78 o 
   5  23   0      231.48      139.64     58.27 o 
   6  23   0       47.60       45.99     52.83 o 
   7  23   0      359.00      332.83     75.75 o 
   8  23   0       42.27       46.66     55.01 o 
   9  23   0      760.07      680.09    116.67 o 
 -10  24   0      254.57      126.39    133.77 o 
  -9  24   0      458.67      454.56    100.92 o 
  -8  24   0      252.64      217.79     55.94 o 
  -7  24   0       29.63        2.92     44.17 o 
  -6  24   0     3394.54     3380.55    149.81 o 
  -5  24   0       66.20       45.60     47.37 o 
  -4  24   0      949.47      858.77     85.90 o 
  -3  24   0      248.66      342.47     55.45 o 
  -2  24   0      568.01      542.50     55.23 o 
  -1  24   0     2000.17     2205.44    100.23 o 
   0  24   0      349.76      289.61     59.93 o 
   1  24   0        7.86       42.79     39.06 o 
   2  24   0      639.71      651.97     76.08 o 
   3  24   0      476.33      483.37     59.76 o 
   4  24   0      106.79      109.98     67.58 o 
   5  24   0        0.14       28.19     51.97 o 
   6  24   0      344.57      191.75     64.94 o 
   7  24   0     6334.28     6080.75    224.09 o 
   8  24   0      522.99      607.72    117.85 o 
  -9  25   0      231.04      104.93     76.86 o 
  -8  25   0       95.22       43.51     47.13 o 
  -7  25   0      683.26      680.29    140.48 o 
  -6  25   0      552.18      690.47     90.68 o 
  -5  25   0      138.42      -20.27     42.64 o 
  -4  25   0       72.82      -18.26     40.26 o 
  -3  25   0       49.24       45.83     27.47 o 
  -2  25   0      181.08      152.65     54.25 o 
  -1  25   0     1394.12     1506.90    134.02 o 
   0  25   0       40.11       65.42     43.69 o 
   1  25   0      811.30      742.24     81.12 o 
   2  25   0     1327.93     1396.85    108.33 o 
   3  25   0      741.73      666.28     79.50 o 
   4  25   0       12.15       73.95     67.60 o 
   5  25   0      289.51      296.06     70.82 o 
   6  25   0      351.45      178.32     91.96 o 
   7  25   0     1115.95     1029.97    138.43 o 
   8  25   0      178.48      122.37    101.32 o 
  -8  26   0       16.64      -17.38     64.82 o 
  -7  26   0        0.06      -56.80     40.32 o 
  -6  26   0      704.05      978.42    122.31 o 
  -5  26   0      301.89      268.24     63.79 o 
  -4  26   0      101.07       28.59     48.45 o 
  -3  26   0       59.49       53.59     27.34 o 
  -2  26   0      167.11      107.90     40.41 o 
  -1  26   0      119.68      102.70     78.45 o 
   0  26   0      339.29      343.31     60.11 o 
   1  26   0     3336.89     3631.05    149.08 o 
   2  26   0      498.21      323.82     58.75 o 
   3  26   0      784.95      689.98     91.72 o 
   4  26   0      133.49      113.66     60.65 o 
   5  26   0        8.18       68.60     56.48 o 
   6  26   0      382.48      261.43     72.28 o 
   7  26   0      606.96      537.32     92.52 o 
  -7  27   0       21.63       18.11     50.03 o 
  -6  27   0       65.13      139.05     57.38 o 
  -5  27   0      379.97      224.18     64.08 o 
  -4  27   0       45.68      -26.19     47.73 o 
  -3  27   0      380.35      263.89     63.50 o 
  -2  27   0      162.01       62.68     56.26 o 
  -1  27   0      101.44       26.42     61.04 o 
   0  27   0     4201.55     4056.12    156.67 o 
   1  27   0     1346.40     1683.77    114.68 o 
   2  27   0       92.67      167.86     57.62 o 
   3  27   0      538.38      397.80     93.48 o 
   4  27   0     1062.24     1131.18    114.60 o 
   5  27   0      347.59      474.35    127.30 o 
   6  27   0      242.81      284.75    102.66 o 
  -6  28   0      646.27      681.64     90.62 o 
  -5  28   0       13.15       17.87     53.08 o 
  -4  28   0       35.03      -53.97     69.45 o 
  -3  28   0      718.17      700.39    104.06 o 
  -2  28   0       19.30       20.12     44.21 o 
  -1  28   0       53.82       54.63     45.90 o 
   0  28   0      213.21      242.64     87.01 o 
   1  28   0      805.10     1080.64    101.06 o 
   2  28   0        3.72       29.40     50.78 o 
   3  28   0       19.48      122.01     78.15 o 
   4  28   0       10.20        8.94     68.56 o 
  -4  29   0      231.08      114.13     68.48 o 
  -3  29   0      266.14      280.84     80.50 o 
  -2  29   0      711.34      674.04     92.54 o 
  -1  29   0      258.63      345.44    139.83 o 
   0  29   0       39.25       82.51     52.71 o 
   1  29   0     6051.28     7378.37    226.70 o 
   2  29   0        0.03       36.26     54.54 o 
  -3 -29   1       19.52      105.57     79.18 o 
  -2 -29   1       74.70        8.84     53.16 o 
  -1 -29   1        0.10       64.65     49.78 o 
   0 -29   1        7.61      -15.45     46.30 o 
   1 -29   1       18.02      -75.86     67.85 o 
   2 -29   1       99.83      135.79     45.25 o 
   3 -29   1      626.55      560.71    100.64 o 
   4 -29   1        1.20       16.49     54.77 o 
  -4 -28   1        2.67      164.63     80.46 o 
  -3 -28   1      124.80      183.91     79.58 o 
  -2 -28   1       23.21      -48.40     46.08 o 
  -1 -28   1     1380.30     1258.63     94.40 o 
   0 -28   1       41.00        7.52     60.98 o 
   1 -28   1      405.51      237.78     57.33 o 
   2 -28   1      990.20     1040.20     77.18 o 
   3 -28   1      440.90      442.00     76.14 o 
   4 -28   1      478.43      514.47     83.91 o 
   5 -28   1      255.38      242.79     65.63 o 
   6 -28   1     2071.30     2297.90    270.56 o 
  -6 -27   1       68.21       78.30     62.78 o 
  -5 -27   1        7.93       44.82     58.44 o 
  -4 -27   1     2165.30     2535.10    198.66 o 
  -3 -27   1      982.70     1087.26    142.93 o 
  -2 -27   1      376.87      383.99     95.05 o 
  -1 -27   1      308.04      232.23     62.26 o 
   0 -27   1     1604.07     1679.49    109.58 o 
   1 -27   1        1.42       41.37     44.53 o 
   2 -27   1     2173.74     2051.77     95.10 o 
   3 -27   1       15.52       24.98     68.49 o 
   4 -27   1        2.40      -55.38     41.85 o 
   5 -27   1      407.28      203.61     64.33 o 
   6 -27   1      183.68       27.04     62.44 o 
   7 -27   1       28.87        3.98     48.90 o 
  -7 -26   1      668.18      581.06     92.38 o 
  -6 -26   1      231.91      171.02     86.95 o 
  -5 -26   1        6.54        1.90     51.26 o 
  -4 -26   1     1685.85     1924.55    135.60 o 
  -3 -26   1      301.02      145.14     74.47 o 
  -2 -26   1      494.84      572.39     68.84 o 
  -1 -26   1      161.82      177.30     54.32 o 
   0 -26   1       98.86       33.68     63.60 o 
   1 -26   1     1581.85     1627.08     92.66 o 
   2 -26   1      298.61      198.39     44.33 o 
   3 -26   1      362.29      366.97     67.26 o 
   4 -26   1      697.03      763.15    142.37 o 
   5 -26   1      148.96      125.83     57.08 o 
   6 -26   1       39.45      -19.82     51.89 o 
   7 -26   1      439.76      520.25     76.64 o 
   8 -26   1      212.84       58.73    121.61 o 
  -8 -25   1       22.68      -18.06     55.41 o 
  -7 -25   1      101.34      135.09     63.14 o 
  -6 -25   1       18.08      -59.79     49.62 o 
  -5 -25   1       32.51       18.66     50.78 o 
  -4 -25   1      142.48      217.61     63.70 o 
  -3 -25   1       22.14      -31.33     44.38 o 
  -2 -25   1       64.67      150.27     54.37 o 
  -1 -25   1      707.55      637.77     76.16 o 
   0 -25   1      256.45      242.69     49.81 o 
   1 -25   1       19.43       56.01     36.10 o 
   2 -25   1      129.12       67.08     36.09 o 
   3 -25   1       29.59       18.73     44.38 o 
   4 -25   1      344.32      287.75     72.27 o 
   5 -25   1      126.82       38.16     49.65 o 
   6 -25   1      217.15      174.13     63.51 o 
   7 -25   1       82.95      113.71     56.33 o 
   8 -25   1      207.02      149.52     58.82 o 
   9 -25   1      445.32      756.64    176.34 o 
  -9 -24   1      568.21      821.36    145.27 o 
  -8 -24   1      169.88       -1.39     54.89 o 
  -7 -24   1      109.79       59.59     58.00 o 
  -6 -24   1      111.51      228.42     64.93 o 
  -5 -24   1      175.26      159.41     62.50 o 
  -4 -24   1     3009.03     2981.49    129.91 o 
  -3 -24   1     1969.11     2000.40    160.75 o 
  -2 -24   1       10.19      -31.26     54.82 o 
  -1 -24   1      138.95       56.01     41.39 o 
   0 -24   1     2548.59     2324.57    104.31 o 
   1 -24   1     1950.23     1780.08    148.59 o 
   2 -24   1       46.82       17.84     31.34 o 
   3 -24   1      567.90      567.38     47.18 o 
   4 -24   1      142.60      187.40     70.82 o 
   5 -24   1       59.97       51.17     51.85 o 
   6 -24   1     2998.43     3041.87    299.08 o 
   7 -24   1       37.78       72.87     50.78 o 
   8 -24   1      570.39      538.30    112.04 o 
   9 -24   1        1.99       44.79     73.94 o 
  10 -24   1       18.37      -99.42     84.74 o 
  -9 -23   1     1104.89     1246.70    146.10 o 
  -8 -23   1      128.28      243.12     68.37 o 
  -7 -23   1       23.18       63.40     55.19 o 
  -6 -23   1       60.53       -8.01     52.90 o 
  -5 -23   1       99.13      118.65     52.86 o 
  -4 -23   1      387.26      417.80     61.15 o 
  -3 -23   1       42.13       97.77     39.65 o 
  -2 -23   1     1401.54     1458.61    171.79 o 
  -1 -23   1      919.26      661.82     63.69 o 
   0 -23   1      244.50      275.15     48.54 o 
   1 -23   1     8304.37     8315.14    197.18 o 
   2 -23   1        9.94      -18.80     48.41 o 
   3 -23   1     1129.79     1159.16    103.79 o 
   4 -23   1      183.08      112.38     50.96 o 
   5 -23   1      375.54      406.25     74.19 o 
   6 -23   1      411.33      380.19     72.24 o 
   7 -23   1      131.96       88.50     51.03 o 
   8 -23   1      558.83      570.12     78.28 o 
   9 -23   1      826.54      925.95    139.86 o 
  10 -23   1       72.83      -49.63     92.00 o 
 -10 -22   1     1908.43     1916.40    167.10 o 
  -9 -22   1        0.11       37.64     64.28 o 
  -8 -22   1      201.08      376.18     77.40 o 
  -7 -22   1       55.93       64.65     61.80 o 
  -6 -22   1       55.73       75.83     51.59 o 
  -5 -22   1      441.89      386.72     69.87 o 
  -4 -22   1     1162.27      996.20     80.34 o 
  -3 -22   1      507.83      555.63     73.36 o 
  -2 -22   1     1531.44     1737.32    114.24 o 
  -1 -22   1     5995.63     6119.76    165.68 o 
   0 -22   1     2092.08     2226.96     97.31 o 
   1 -22   1      588.47      550.04     87.32 o 
   2 -22   1      490.39      454.04     53.67 o 
   3 -22   1      441.58      389.22     73.04 o 
   4 -22   1      477.77      463.04     73.70 o 
   5 -22   1     1159.58     1143.32    102.29 o 
   6 -22   1       95.87      130.06     50.17 o 
   7 -22   1      786.12      783.89     98.55 o 
   8 -22   1       86.08       28.46     53.79 o 
   9 -22   1     2371.46     2316.63    322.01 o 
  10 -22   1       69.39      -24.26     82.92 o 
  11 -22   1      411.24      497.54    170.69 o 
 -11 -21   1      450.13      678.80    110.95 o 
 -10 -21   1      402.95      494.25    103.09 o 
  -9 -21   1        2.11       23.73     56.53 o 
  -8 -21   1      238.15      222.40     62.41 o 
  -7 -21   1     1575.37     1467.65    114.81 o 
  -6 -21   1        0.63        2.03     45.71 o 
  -5 -21   1      111.99      137.53     53.03 o 
  -4 -21   1        2.34      -11.64     36.49 o 
  -3 -21   1      611.30      549.03     72.94 o 
  -2 -21   1     5231.80     5319.53    155.80 o 
  -1 -21   1     1008.19     1128.64     81.90 o 
   0 -21   1       99.20       79.16     31.25 o 
   1 -21   1      887.80      962.29     67.41 o 
   2 -21   1      170.26      171.05     38.05 o 
   3 -21   1       70.16       71.08     23.93 o 
   4 -21   1    13156.03    12513.85    328.92 o 
   5 -21   1      853.70     1024.69    173.92 o 
   6 -21   1      316.45      347.86     55.83 o 
   7 -21   1      943.31      999.92     80.50 o 
   8 -21   1      308.24      277.24     68.41 o 
   9 -21   1     2620.90     2921.32    284.25 o 
  10 -21   1       78.89       79.72     75.31 o 
  11 -21   1      307.97      427.32    158.58 o 
 -11 -20   1      917.32      814.77    156.77 o 
 -10 -20   1      189.84       82.80    156.16 o 
  -9 -20   1       26.78       22.93     58.13 o 
  -8 -20   1       56.49       57.12     56.06 o 
  -7 -20   1        0.14      -15.23     44.50 o 
  -6 -20   1       13.58        3.92     42.60 o 
  -5 -20   1       16.72       27.40     36.64 o 
  -4 -20   1       41.73      -12.24     28.22 o 
  -3 -20   1     3022.07     3041.62     96.26 o 
  -2 -20   1      764.20      846.68     61.51 o 
  -1 -20   1     4739.81     5050.32    140.05 o 
   0 -20   1       37.82       41.10     31.77 o 
   1 -20   1     2050.21     2097.38    105.87 o 
   2 -20   1     3393.42     3428.75    105.10 o 
   3 -20   1     7245.46     7066.75    179.57 o 
   4 -20   1     3569.26     3735.43    138.21 o 
   5 -20   1        5.20      -25.87     32.03 o 
   6 -20   1      565.21      488.93     58.67 o 
   7 -20   1      573.53      554.36     63.93 o 
   8 -20   1      323.80      473.13     78.46 o 
   9 -20   1     1494.28     1374.20    121.29 o 
  10 -20   1      199.31      224.11     71.65 o 
  11 -20   1      143.56      136.46     86.80 o 
  12 -20   1        6.93      -20.58     96.84 o 
 -12 -19   1      149.98      229.45     75.17 o 
 -11 -19   1      188.26      150.75     68.24 o 
 -10 -19   1      472.62      420.41     89.58 o 
  -9 -19   1      434.38      511.08     92.77 o 
  -8 -19   1      766.16      826.66    127.11 o 
  -7 -19   1       88.62      186.65     94.21 o 
  -6 -19   1     3220.85     3727.69    118.40 o 
  -5 -19   1      665.20      504.89     47.64 o 
  -4 -19   1        0.10      -35.79     21.54 o 
  -3 -19   1     1077.65     1159.81     77.03 o 
  -2 -19   1       81.81       75.32     28.33 o 
  -1 -19   1     5571.40     5700.90    125.29 o 
   0 -19   1       14.89       49.52     34.78 o 
   1 -19   1      589.04      444.76     59.95 o 
   2 -19   1      156.77      212.22     35.19 o 
   3 -19   1     3780.48     3771.10     98.16 o 
   4 -19   1     1922.14     1726.53     96.89 o 
   5 -19   1     1317.31     1396.34     89.38 o 
   6 -19   1      930.44     1018.75     75.84 o 
   7 -19   1     1753.14     1831.35    118.23 o 
   8 -19   1     2992.05     2955.95    193.22 o 
   9 -19   1       63.31       99.42     54.66 o 
  10 -19   1       15.13       35.24     51.68 o 
  11 -19   1     1563.22     1825.69    181.78 o 
  12 -19   1       53.55       35.49     79.15 o 
 -12 -18   1      144.21      115.72     95.63 o 
 -11 -18   1     1046.73     1040.01    117.08 o 
 -10 -18   1     1090.19      953.72    113.75 o 
  -9 -18   1      845.23      831.03    107.04 o 
  -8 -18   1     1445.39     1629.36    154.35 o 
  -7 -18   1      233.97      207.63     45.75 o 
  -6 -18   1     3376.55     3402.27    113.06 o 
  -5 -18   1      235.50      199.33     31.17 o 
  -4 -18   1       76.40       96.92     22.85 o 
  -3 -18   1     1865.51     1727.20     58.57 o 
  -2 -18   1     1533.94     1584.35     63.39 o 
  -1 -18   1       78.66       67.79     27.70 o 
   0 -18   1      814.75      870.40     75.07 o 
   1 -18   1     2186.69     2400.87     81.15 o 
   2 -18   1     4181.27     4442.31    115.93 o 
   3 -18   1      762.49      794.28     44.23 o 
   4 -18   1      138.32       95.14     34.05 o 
   5 -18   1      951.37      841.93     70.34 o 
   6 -18   1      411.71      481.05     78.63 o 
   7 -18   1       24.15       24.24     29.48 o 
   8 -18   1        3.45       37.59     44.66 o 
   9 -18   1     1799.37     1632.40    140.25 o 
  10 -18   1     3986.77     4375.19    188.50 o 
  11 -18   1      903.36     1223.49    152.36 o 
  12 -18   1     1724.31     1680.19    180.11 o 
  13 -18   1      267.76      218.78    176.14 o 
 -12 -17   1     1469.90     1331.31    123.74 o 
 -11 -17   1       24.04      -32.73    100.48 o 
 -10 -17   1       42.23       95.07     48.72 o 
  -9 -17   1       57.42       49.70     46.49 o 
  -8 -17   1     4018.36     3856.78    184.05 o 
  -7 -17   1        2.41       -0.51     28.81 o 
  -6 -17   1     2329.98     2173.65     78.58 o 
  -5 -17   1      295.40      339.18     34.37 o 
  -4 -17   1       63.60       48.40     18.37 o 
  -3 -17   1     9264.03     9343.30    136.34 o 
  -2 -17   1      298.65      319.18     31.72 o 
  -1 -17   1      836.41      813.96     34.21 o 
   0 -17   1     3696.27     4145.96     99.77 o 
   1 -17   1      601.41      625.69     49.43 o 
   2 -17   1    10551.20    10047.83    179.89 o 
   3 -17   1      307.72      413.69     47.91 o 
   4 -17   1     3492.53     3436.78    121.90 o 
   5 -17   1      206.98      280.19     52.24 o 
   6 -17   1     1299.08     1132.74    118.29 o 
   7 -17   1        0.09       29.56     26.33 o 
   8 -17   1       19.37       86.34     49.21 o 
   9 -17   1      842.45      971.74     99.19 o 
  10 -17   1     1503.90     1773.10    278.40 o 
  11 -17   1      272.39      175.49     83.43 o 
  12 -17   1      932.38     1000.34    148.82 o 
  13 -17   1        0.11       46.80     71.54 o 
 -13 -16   1     6670.98     7115.38    245.83 o 
 -12 -16   1       15.77      139.77     60.23 o 
 -11 -16   1      547.48      629.59    193.69 o 
 -10 -16   1       63.68        7.40     40.74 o 
  -9 -16   1       47.21       24.80     41.45 o 
  -8 -16   1       36.10       54.67     41.04 o 
  -7 -16   1      313.96      367.39     40.14 o 
  -6 -16   1      237.38      325.10     38.44 o 
  -5 -16   1     6248.87     6557.65    115.73 o 
  -4 -16   1      940.93      964.34     43.95 o 
  -3 -16   1     2174.86     2247.69     57.08 o 
  -2 -16   1      550.60      547.62     30.60 o 
  -1 -16   1     1529.99     1667.39     46.51 o 
   0 -16   1    12819.15    12662.07    193.99 o 
   1 -16   1      679.66      696.07     50.06 o 
   2 -16   1       69.52      105.86     23.25 o 
   3 -16   1     1641.74     1677.80     54.08 o 
   4 -16   1     5054.35     5185.22     88.00 o 
   5 -16   1      686.79      692.86     43.17 o 
   6 -16   1     1335.42     1674.91     68.16 o 
   7 -16   1        1.75       25.30     28.97 o 
   8 -16   1     2033.38     2147.09    126.94 o 
   9 -16   1       22.27      -22.01     44.09 o 
  10 -16   1      335.06      194.67     63.00 o 
  11 -16   1     2791.72     2802.70    208.82 o 
  12 -16   1     1855.54     1979.64    268.74 o 
  13 -16   1        0.47      -31.47     66.77 o 
  14 -16   1       80.27      135.92     73.61 o 
 -13 -15   1     5457.37     5637.49    502.38 o 
 -12 -15   1      550.59      616.47    154.35 o 
 -11 -15   1       29.13       13.22     47.10 o 
 -10 -15   1      374.93      372.95     62.40 o 
  -9 -15   1    17110.82    16574.87    381.20 o 
  -8 -15   1     1543.84     1568.32    100.59 o 
  -7 -15   1       10.96       11.38     23.92 o 
  -6 -15   1      400.24      387.77     38.51 o 
  -5 -15   1      310.01      304.31     27.91 o 
  -4 -15   1      136.05       70.01     17.68 o 
  -3 -15   1    13227.20    13782.51    166.22 o 
  -2 -15   1      466.70      488.24     29.66 o 
  -1 -15   1     1764.77     1755.71     46.86 o 
   0 -15   1       31.73       14.22     22.74 o 
   1 -15   1    17308.49    17533.56    270.06 o 
   2 -15   1     1510.33     1723.32     61.03 o 
   3 -15   1      957.38     1121.51     46.13 o 
   4 -15   1       16.30       39.68     13.58 o 
   5 -15   1     4888.91     4729.51     92.09 o 
   6 -15   1       11.31        4.98     15.46 o 
   7 -15   1      128.25       80.13     31.13 o 
   8 -15   1      438.26      488.54     49.79 o 
   9 -15   1     1507.80     1182.08    129.98 o 
  10 -15   1    19836.02    20574.36    605.78 o 
  11 -15   1     7450.89     7484.14    318.94 o 
  12 -15   1      107.04      119.56     73.56 o 
  13 -15   1       18.20       33.97     67.19 o 
  14 -15   1       54.69       -6.05    117.42 o 
 -13 -14   1      588.97      599.18    168.27 o 
 -12 -14   1      296.19      199.27     57.52 o 
 -11 -14   1      109.91      137.69     53.28 o 
 -10 -14   1     2163.21     2375.81    159.62 o 
  -9 -14   1       56.60       11.18     49.36 o 
  -8 -14   1     2593.58     2582.74    117.00 o 
  -7 -14   1        0.79       39.83     24.72 o 
  -6 -14   1     7882.45     7681.38    147.27 o 
  -5 -14   1     2163.48     2324.18     57.55 o 
  -4 -14   1      188.80      188.95     23.16 o 
  -3 -14   1        0.32       -7.31     12.51 o 
  -2 -14   1      945.90      985.39     43.52 o 
  -1 -14   1       57.98       92.56     16.36 o 
   0 -14   1    12293.31    12261.26    179.55 o 
   1 -14   1     6530.03     6609.11    130.53 o 
   2 -14   1      113.28      112.44     22.18 o 
   3 -14   1     3199.98     3432.31     61.60 o 
   4 -14   1     1645.79     1743.67     46.77 o 
   5 -14   1     5751.06     5535.46    101.96 o 
   6 -14   1      600.43      639.42     34.76 o 
   7 -14   1      252.05      250.41     32.82 o 
   8 -14   1      133.41       79.88     33.32 o 
   9 -14   1     2360.90     2531.60     99.22 o 
  10 -14   1     8162.15     8546.29    200.98 o 
  11 -14   1      303.71      175.68     73.60 o 
  12 -14   1        4.64      -27.84     59.06 o 
  13 -14   1      234.51      181.75    107.13 o 
  14 -14   1      371.85      713.01    211.85 o 
 -13 -13   1      116.08       65.37    108.95 o 
 -12 -13   1      840.28      700.73     74.73 o 
 -11 -13   1      177.40      136.70     52.17 o 
 -10 -13   1    14115.50    13700.03    295.16 o 
  -9 -13   1      717.26      863.98     70.31 o 
  -8 -13   1      159.36      227.97     34.34 o 
  -7 -13   1      171.70      144.42     27.17 o 
  -6 -13   1      413.07      485.93     42.04 o 
  -5 -13   1     3455.45     3407.43     75.84 o 
  -4 -13   1       44.74       34.08     16.32 o 
  -3 -13   1        5.02        6.28     12.83 o 
  -2 -13   1     1929.74     2039.91     50.37 o 
  -1 -13   1      267.79      303.65     20.88 o 
   0 -13   1       40.61       82.02     15.78 o 
   1 -13   1       75.02       76.46     20.12 o 
   2 -13   1     3481.95     3287.64     78.90 o 
   3 -13   1       94.15      127.27     13.91 o 
   4 -13   1      197.27      311.24     21.16 o 
   5 -13   1     1027.60     1110.41     38.71 o 
   6 -13   1       54.27       46.71     16.61 o 
   7 -13   1      531.85      508.61     40.99 o 
   8 -13   1      185.88      131.82     35.62 o 
   9 -13   1     1150.73     1264.56     74.65 o 
  10 -13   1     1362.95     1453.35     83.73 o 
  11 -13   1     2632.62     2901.58    115.89 o 
  12 -13   1      102.05      131.50     61.80 o 
  13 -13   1      168.54      164.79    130.74 o 
  14 -13   1     1648.64     1705.67    278.43 o 
 -13 -12   1      341.61      357.11    138.00 o 
 -12 -12   1     1617.56     1309.44    275.40 o 
 -11 -12   1      190.65      194.69     72.03 o 
 -10 -12   1     1413.26     1464.37     84.93 o 
  -9 -12   1     2004.68     2128.29     84.88 o 
  -8 -12   1      848.20      915.82     63.61 o 
  -7 -12   1      204.37      171.75     26.39 o 
  -6 -12   1     3608.46     3279.22     69.61 o 
  -5 -12   1     8347.11     9141.18    120.93 o 
  -4 -12   1      111.11      136.77     18.21 o 
  -3 -12   1      368.53      339.15     23.67 o 
  -2 -12   1     3808.54     3609.28     67.81 o 
  -1 -12   1      352.69      217.46     21.91 o 
   0 -12   1    10887.69    11798.83    162.07 o 
   1 -12   1      489.30      544.08     35.74 o 
   2 -12   1      552.75      608.83     47.95 o 
   3 -12   1     4600.50     4814.60     75.42 o 
   4 -12   1    20706.52    21442.08    248.99 o 
   5 -12   1      121.28      105.04     16.74 o 
   6 -12   1      363.69      358.25     27.97 o 
   7 -12   1       45.18        4.56     18.72 o 
   8 -12   1     1861.47     1859.93    109.72 o 
   9 -12   1     4046.53     3996.77    121.63 o 
  10 -12   1      156.88       94.66     26.53 o 
  11 -12   1      564.29      584.50     64.20 o 
  12 -12   1     2432.84     2538.26    132.47 o 
  13 -12   1       52.68       15.60     83.53 o 
  14 -12   1      702.15      411.59    176.74 o 
  15 -12   1       17.86       23.00    115.00 o 
 -13 -11   1      810.77      685.17    168.27 o 
 -12 -11   1     2686.42     2456.21    253.01 o 
 -11 -11   1      267.37      133.24     46.39 o 
 -10 -11   1      596.66      534.73     57.13 o 
  -9 -11   1        2.79       21.52     26.05 o 
  -8 -11   1        1.36       27.94     23.98 o 
  -7 -11   1      217.71      260.20     29.37 o 
  -6 -11   1     2711.54     2661.81     65.17 o 
  -5 -11   1    31517.57    32766.79    348.76 o 
  -4 -11   1     2353.92     2368.75     49.58 o 
  -3 -11   1     4271.77     4363.99     71.66 o 
  -2 -11   1      911.53      936.46     32.92 o 
  -1 -11   1     1225.36     1472.08     49.14 o 
   0 -11   1    12168.02    12697.82    169.77 o 
   1 -11   1     1452.42     1449.71     56.24 o 
   2 -11   1     4532.44     4292.52     71.39 o 
   3 -11   1    55507.61    58627.04    603.68 o 
   4 -11   1    14949.05    14819.54    190.70 o 
   5 -11   1       47.25       55.44     14.30 o 
   6 -11   1      828.29      880.01     41.26 o 
   7 -11   1       33.61        5.02     18.35 o 
   8 -11   1      330.50      282.32     44.12 o 
   9 -11   1     2881.33     3070.80    104.92 o 
  10 -11   1      705.76      724.46     63.73 o 
  11 -11   1      105.12       99.87     40.43 o 
  12 -11   1       56.83       69.50     46.63 o 
  13 -11   1      326.59      306.27    144.06 o 
  14 -11   1      498.54      380.11    158.58 o 
  15 -11   1      207.54       66.58    139.21 o 
 -13 -10   1       18.12       27.84     88.37 o 
 -12 -10   1     2927.34     2731.00    266.32 o 
 -11 -10   1     2079.29     2018.71    130.87 o 
 -10 -10   1      409.75      377.97     48.32 o 
  -9 -10   1      107.60       78.92     30.97 o 
  -8 -10   1      145.74      106.84     26.95 o 
  -7 -10   1      918.26      960.03     52.18 o 
  -6 -10   1     2479.18     2763.55     60.59 o 
  -5 -10   1      266.69      222.12     23.37 o 
  -4 -10   1       54.20       45.89     13.43 o 
  -3 -10   1     8555.13     8644.12    106.75 o 
  -2 -10   1     3600.90     3975.45     68.16 o 
  -1 -10   1    28069.69    29170.12    348.81 o 
   0 -10   1       35.59       26.15     11.88 o 
   1 -10   1     3316.57     3498.84     77.03 o 
   2 -10   1       55.68       59.88     10.30 o 
   3 -10   1     3244.30     3664.83     61.59 o 
   4 -10   1     1157.98     1352.85     39.05 o 
   5 -10   1      163.31      167.89     17.66 o 
   6 -10   1      315.10      327.29     27.84 o 
   7 -10   1      127.51      197.29     29.33 o 
   8 -10   1      301.24      264.81     67.52 o 
   9 -10   1       35.94       42.09     28.49 o 
  10 -10   1      794.11      763.12     71.47 o 
  11 -10   1      732.90      698.60     83.66 o 
  12 -10   1       17.39       43.31     43.74 o 
  13 -10   1      193.39      175.53    116.21 o 
  14 -10   1        0.01     -150.11     90.79 o 
  15 -10   1      219.82      222.74    150.11 o 
 -13  -9   1       95.61       16.95     94.42 o 
 -12  -9   1     9614.53     9587.57    489.06 o 
 -11  -9   1      243.19      253.80     32.53 o 
 -10  -9   1     3835.34     3606.55    102.29 o 
  -9  -9   1       15.74        8.16     22.55 o 
  -8  -9   1        0.05        3.14     20.03 o 
  -7  -9   1      139.14      165.28     32.64 o 
  -6  -9   1     1353.18     1358.85     52.21 o 
  -5  -9   1        1.64       17.11     12.93 o 
  -4  -9   1     3723.05     3875.45     70.80 o 
  -3  -9   1     1467.75     1862.96     38.46 o 
  -2  -9   1      949.70      932.51     36.43 o 
  -1  -9   1     5957.53     5737.09     89.53 o 
   0  -9   1      247.23      190.69     11.66 o 
   1  -9   1      446.40      436.70     27.38 o 
   2  -9   1     5872.83     5802.82     82.58 o 
   3  -9   1      909.56     1147.75     33.41 o 
   4  -9   1      873.52      829.07     29.13 o 
   5  -9   1       37.00       48.12     12.43 o 
   6  -9   1     2185.99     2253.80     63.06 o 
   7  -9   1     6549.36     6159.25    120.51 o 
   8  -9   1     1742.62     1920.63     78.15 o 
   9  -9   1        1.18       18.01     27.41 o 
  10  -9   1      503.83      428.72     51.91 o 
  11  -9   1       19.79       36.52     35.03 o 
  12  -9   1       12.58       12.19     42.11 o 
  13  -9   1        4.52     -117.42     77.48 o 
  14  -9   1      806.90      842.54    217.90 o 
  15  -9   1      345.76      358.32    169.48 o 
 -13  -8   1      480.70      676.70    162.21 o 
 -12  -8   1      220.57      230.00    107.74 o 
 -11  -8   1      778.58      644.19     88.54 o 
 -10  -8   1      625.98      601.80     43.87 o 
  -9  -8   1        0.59        0.72     20.63 o 
  -8  -8   1     4367.00     3930.16    101.40 o 
  -7  -8   1     4056.82     4082.68    100.76 o 
  -6  -8   1       10.74        6.62     13.88 o 
  -5  -8   1      313.06      355.03     30.17 o 
  -4  -8   1     4596.42     4666.58     83.00 o 
  -3  -8   1    44482.86    44786.51    515.24 o 
  -2  -8   1    32832.13    34095.90    372.57 o 
  -1  -8   1      621.02      500.33     40.12 o 
   0  -8   1     1026.36     1097.55     23.66 o 
   1  -8   1     6714.73     6856.34    115.88 o 
   2  -8   1   143173.73   145213.64   1501.50 o 
   3  -8   1     1085.92     1089.45     32.88 o 
   4  -8   1      614.38      672.84     25.98 o 
   5  -8   1      132.30      135.49     19.07 o 
   6  -8   1    12539.61    12267.43    185.84 o 
   7  -8   1    12217.81    12109.22    203.87 o 
   8  -8   1        9.79        3.91     21.91 o 
   9  -8   1      432.97      435.33     47.05 o 
  10  -8   1      425.77      506.12     54.37 o 
  11  -8   1       88.31      133.26     50.83 o 
  12  -8   1      119.37       99.51     48.49 o 
  13  -8   1       12.50        3.63     93.21 o 
  14  -8   1     4166.65     3711.55    370.43 o 
  15  -8   1      250.09      267.53    151.32 o 
 -12  -7   1     7327.07     6878.35    394.64 o 
 -11  -7   1     4092.38     3953.97    189.10 o 
 -10  -7   1      329.86      303.28     49.26 o 
  -9  -7   1       35.44       -4.18     19.09 o 
  -8  -7   1     2325.35     2202.57     71.84 o 
  -7  -7   1     4143.34     3857.57     95.30 o 
  -6  -7   1        1.17       29.70     15.77 o 
  -5  -7   1     1084.47     1011.90     37.19 o 
  -4  -7   1       72.79       87.78     14.08 o 
  -3  -7   1     6123.91     6553.96    107.43 o 
  -2  -7   1     2367.68     2335.79     52.32 o 
  -1  -7   1      135.42      132.16     14.61 o 
   0  -7   1     1466.58     1544.68     28.32 o 
   1  -7   1    26997.03    26872.20    319.53 o 
   2  -7   1    98146.13    96832.87   1194.00 o 
   3  -7   1      735.41      674.51     24.57 o 
   4  -7   1      858.18      939.54     30.25 o 
   5  -7   1     1042.33      907.22     38.37 o 
   6  -7   1    10551.68     9697.68    165.90 o 
   7  -7   1     1158.74     1254.50     55.57 o 
   8  -7   1        0.55       22.21     22.29 o 
   9  -7   1     1007.78      997.75     92.27 o 
  10  -7   1      620.85      759.60     61.38 o 
  11  -7   1     9009.60     9044.54    206.65 o 
  12  -7   1       43.00       92.66     55.21 o 
  13  -7   1       37.67       26.63    104.11 o 
  14  -7   1     6261.41     6020.07    458.80 o 
  15  -7   1       35.41       49.63    125.90 o 
 -12  -6   1     5458.25     6184.71    370.43 o 
 -11  -6   1     1350.66     1449.66    113.79 o 
 -10  -6   1       95.69       97.22     38.47 o 
  -9  -6   1      483.93      363.67     37.17 o 
  -8  -6   1     1194.41     1390.26     69.48 o 
  -7  -6   1      100.97       79.25     19.54 o 
  -6  -6   1        0.14      -23.27     11.63 o 
  -5  -6   1      269.08      221.77     20.58 o 
  -4  -6   1      113.74       79.48     14.09 o 
  -3  -6   1    33345.80    33728.55    419.30 o 
  -2  -6   1     1317.96     1280.68     36.11 o 
  -1  -6   1     3262.90     2952.59     54.61 o 
   0  -6   1      138.96      189.79     17.50 o 
   1  -6   1    46623.58    49557.27    621.29 o 
   2  -6   1     3740.51     4004.53     62.08 o 
   3  -6   1       73.74       40.28      9.57 o 
   4  -6   1      205.65      258.56     21.27 o 
   5  -6   1     2182.58     2183.27     60.31 o 
   6  -6   1    14735.53    14078.83    219.08 o 
   7  -6   1      322.95      312.32     32.42 o 
   8  -6   1        2.48      -13.93     20.03 o 
   9  -6   1     9144.45     9070.83    192.02 o 
  10  -6   1     1000.27     1177.68     92.10 o 
  11  -6   1     9154.63     9648.15    176.73 o 
  12  -6   1      338.62      337.75     74.91 o 
  13  -6   1        0.12      115.00    108.95 o 
  14  -6   1     1810.18     2252.84    306.27 o 
  15  -6   1      279.35        7.26    119.84 o 
 -12  -5   1     3828.53     3865.29    278.43 o 
 -11  -5   1      189.06      204.23     44.94 o 
 -10  -5   1     1009.99     1095.45    108.30 o 
  -9  -5   1      444.24      485.92     52.03 o 
  -8  -5   1     3074.77     3149.29     66.47 o 
  -7  -5   1       42.21       18.85     15.55 o 
  -6  -5   1       17.68       20.88     13.10 o 
  -5  -5   1     1566.96     1541.42     46.38 o 
  -4  -5   1    11566.68    10818.86    148.50 o 
  -3  -5   1    10510.41    10027.03    195.57 o 
  -2  -5   1     1589.42     1480.78     38.32 o 
  -1  -5   1    12931.70    13397.81    179.96 o 
   0  -5   1   139896.34   139969.11   1922.18 o 
   1  -5   1       36.80       50.96     12.21 o 
   2  -5   1       83.55       98.99     10.74 o 
   3  -5   1      412.24      369.62     17.23 o 
   4  -5   1      460.04      457.79     33.29 o 
   5  -5   1     3131.98     3004.05    102.59 o 
   6  -5   1     3199.63     3094.13     77.91 o 
   7  -5   1      534.74      561.23     40.20 o 
   8  -5   1      226.83      151.89     29.81 o 
   9  -5   1    18862.94    19190.87    329.08 o 
  10  -5   1     3970.53     4552.55     86.93 o 
  11  -5   1     2088.46     1971.03     69.55 o 
  12  -5   1      174.07      196.83     63.83 o 
  13  -5   1        6.54      203.37    107.74 o 
  14  -5   1     1927.58     2436.84    307.48 o 
 -12  -4   1      699.19      667.01    145.27 o 
 -11  -4   1      786.36      621.18     69.02 o 
 -10  -4   1    11000.78    11046.65    254.16 o 
  -9  -4   1     3776.69     3375.93    115.90 o 
  -8  -4   1     1871.56     2057.76    124.01 o 
  -7  -4   1        0.36       22.31     11.48 o 
  -6  -4   1      239.36      233.48     25.76 o 
  -5  -4   1     1834.42     1689.85     47.45 o 
  -4  -4   1      940.99      697.54     26.84 o 
  -3  -4   1      502.84      555.04     21.91 o 
  -2  -4   1     1793.13     1683.20     47.97 o 
  -1  -4   1     1048.89      990.72     26.62 o 
   0  -4   1   101876.19    99812.53   2421.10 o 
   1  -4   1      928.87      867.96     20.10 o 
   2  -4   1      332.72      326.71     14.43 o 
   3  -4   1      352.96      351.69     21.51 o 
   4  -4   1     2140.58     2232.31     55.25 o 
   5  -4   1     1457.29     1630.51     51.17 o 
   6  -4   1        8.51      -12.23     14.12 o 
   7  -4   1        3.86       39.66     20.72 o 
   8  -4   1      123.43       78.47     44.81 o 
   9  -4   1     5412.35     5411.52    157.46 o 
  10  -4   1     3350.07     3573.11    120.63 o 
  11  -4   1        6.90       -4.79     24.32 o 
  12  -4   1      241.63      298.87     58.39 o 
  13  -4   1       17.13       42.37     90.79 o 
  14  -4   1     2790.46     2885.95    331.69 o 
 -12  -3   1       58.91      -58.11     66.58 o 
 -11  -3   1       17.75       25.31     34.71 o 
 -10  -3   1      872.84      782.89     92.96 o 
  -9  -3   1      117.57       85.28     31.65 o 
  -8  -3   1      781.42      841.47     75.62 o 
  -7  -3   1     2038.91     1998.55     77.70 o 
  -6  -3   1      337.64      250.79     30.68 o 
  -5  -3   1       54.69      263.12     24.18 o 
  -4  -3   1     1949.21     1966.99     47.19 o 
  -3  -3   1     1431.42     1326.27     65.85 o 
  -2  -3   1      692.71      744.69     43.80 o 
  -1  -3   1      580.93      633.31     18.56 o 
   0  -3   1       48.27       65.46     14.96 o 
   1  -3   1      198.41      185.28     12.71 o 
   2  -3   1      113.40      113.00     11.64 o 
   3  -3   1     1435.22     1497.84     52.17 o 
   4  -3   1     3611.03     3950.87     78.36 o 
   5  -3   1      932.17      822.94     67.04 o 
   6  -3   1      260.23      291.11     27.52 o 
   7  -3   1     1693.86     1772.34     84.18 o 
   8  -3   1      166.83      339.11     32.12 o 
   9  -3   1     3286.61     3385.62     93.53 o 
  10  -3   1        1.78       33.22     21.95 o 
  11  -3   1       18.39       -9.62     34.07 o 
  12  -3   1      567.64      553.48     71.87 o 
  13  -3   1        2.48        0.00     79.90 o 
 -12  -2   1      640.23      560.58     86.85 o 
 -11  -2   1     2721.69     2877.67    120.14 o 
 -10  -2   1     4900.56     4960.60    224.00 o 
  -9  -2   1      528.80      451.10     61.85 o 
  -8  -2   1        0.02      -10.77     19.81 o 
  -7  -2   1     2453.44     2373.49     69.02 o 
  -6  -2   1     8213.61     7707.64    155.94 o 
  -5  -2   1     1837.68     2316.77     48.83 o 
  -4  -2   1      427.88      380.48     23.11 o 
  -3  -2   1      585.44      602.95     41.24 o 
  -2  -2   1        2.76       -2.85      4.94 o 
  -1  -2   1   162155.45    89655.84   2703.16 o 
   0  -2   1       67.65       31.88     38.74 o 
   1  -2   1       54.86       19.00      5.66 o 
   2  -2   1      543.58      580.94     22.98 o 
   3  -2   1    10487.60    10814.41    171.57 o 
   4  -2   1     4856.51     5357.32    106.47 o 
   5  -2   1      164.65      143.16     24.18 o 
   6  -2   1       11.51       -0.51     15.60 o 
   7  -2   1     5718.45     5982.78     89.95 o 
   8  -2   1        2.35       14.70     12.91 o 
   9  -2   1      114.73       82.26     19.02 o 
  10  -2   1      831.24      848.64     53.51 o 
  11  -2   1      651.86      702.09     81.94 o 
  12  -2   1      873.74      762.65     78.82 o 
 -12  -1   1     1220.29     1202.29     88.81 o 
 -11  -1   1       40.10       49.50     40.48 o 
 -10  -1   1    13440.79    13659.99    506.54 o 
  -9  -1   1      341.13      283.31     36.07 o 
  -8  -1   1      507.07      464.42     40.32 o 
  -7  -1   1     1073.19     1127.13     48.56 o 
  -6  -1   1       43.89       42.33     15.87 o 
  -5  -1   1      465.96      534.35     35.37 o 
  -4  -1   1       20.72      -30.23     15.11 o 
  -3  -1   1      173.24      273.53     32.83 o 
  -2  -1   1     2250.42     2047.64     59.60 o 
   0  -1   1        3.66        0.61      1.71 o 
   1  -1   1       15.22       -4.66      3.07 o 
   2  -1   1       93.65       76.26     10.83 o 
   3  -1   1    57020.70    56877.00    770.05 o 
   4  -1   1     1724.77     1730.36     53.18 o 
   5  -1   1      173.13      163.33     31.22 o 
   6  -1   1      330.99      350.04     23.59 o 
   7  -1   1     4177.97     4633.42     77.64 o 
   8  -1   1     4939.46     5046.91     90.89 o 
   9  -1   1      155.18      206.51     26.23 o 
  10  -1   1     1158.19     1157.13     81.67 o 
  11  -1   1     3514.34     3602.51    141.55 o 
  12  -1   1       92.35       76.59     51.28 o 
 -12   0   1       54.68       25.11     47.37 o 
 -11   0   1      577.16      511.82     62.69 o 
 -10   0   1    11433.19    11295.19    332.90 o 
  -9   0   1      152.78      137.55     24.33 o 
  -8   0   1     1360.34     1382.15     88.95 o 
  -7   0   1     5046.44     4242.57    112.00 o 
  -6   0   1      346.59      376.73     36.98 o 
  -5   0   1      680.69      738.37     39.42 o 
  -4   0   1       39.30        2.55     21.17 o 
  -3   0   1      324.43      297.93     39.18 o 
  -2   0   1    11158.17    12436.94    240.40 o 
  -1   0   1       31.13       10.18      6.64 o 
   0   0   1      268.10       -0.61      0.86 o 
   1   0   1       42.04       12.46      6.23 o 
   2   0   1     4087.48     3681.44     63.64 o 
   3   0   1    16219.37    16130.45    194.46 o 
   4   0   1      466.79      434.79     20.25 o 
   5   0   1      320.84      325.77     19.53 o 
   6   0   1      435.04      408.84     34.72 o 
   7   0   1     1841.75     1565.80     46.70 o 
   8   0   1        1.04        8.83     15.22 o 
   9   0   1      756.78      758.78     37.96 o 
  10   0   1     2929.30     3287.34    145.60 o 
  11   0   1     7273.56     7328.30    268.41 o 
  12   0   1     9725.31    10001.57    476.96 o 
 -13   1   1      214.78      226.37    127.11 o 
 -12   1   1     2297.76     2426.02    155.87 o 
 -11   1   1      785.80      852.35     77.44 o 
 -10   1   1     3492.41     3506.42    129.42 o 
  -9   1   1       71.17       36.13     19.62 o 
  -8   1   1     5063.97     4726.83     97.58 o 
  -7   1   1      246.31      762.48     33.76 o 
  -6   1   1      410.17      441.71     44.03 o 
  -5   1   1      311.07      287.95     26.32 o 
  -4   1   1      182.62      192.83     14.73 o 
  -3   1   1     7323.82     7987.85    121.62 o 
  -2   1   1      564.34      463.37     23.42 o 
  -1   1   1       20.15        7.35     10.29 o 
   0   1   1     1311.73        0.61      1.21 o 
   1   1   1        6.72        9.52      5.93 o 
   2   1   1     8087.03     7177.76    104.29 o 
   3   1   1     2086.34     2046.32     42.37 o 
   4   1   1      780.64      788.73     56.37 o 
   5   1   1      113.97      102.16     15.56 o 
   6   1   1      572.58      443.31     26.01 o 
   7   1   1    27417.18    27911.72    350.66 o 
   8   1   1     2905.61     3069.00     83.08 o 
   9   1   1      474.36      461.86     45.98 o 
  10   1   1     2732.55     2879.84    168.93 o 
  11   1   1     3470.34     3361.48    156.39 o 
  12   1   1     9442.65     9778.83    475.75 o 
 -13   2   1        0.42      -89.58     76.26 o 
 -12   2   1     1317.14     1169.99    159.64 o 
 -11   2   1        2.66      -27.53     31.61 o 
 -10   2   1       94.85      111.95     30.03 o 
  -9   2   1       51.13       70.40     20.83 o 
  -8   2   1     4920.93     4070.29     87.94 o 
  -7   2   1       52.58       20.07     13.69 o 
  -6   2   1      447.32      462.20     31.63 o 
  -5   2   1       66.59       50.06     12.06 o 
  -4   2   1      112.82       75.92     22.94 o 
  -3   2   1   136761.48   134097.14   2311.48 o 
  -2   2   1        0.16       13.84     10.77 o 
  -1   2   1      288.31      269.74     12.93 o 
   0   2   1        0.32       -2.03      2.45 o 
   1   2   1     5642.37     5643.06     85.33 o 
   2   2   1      157.58      167.64     12.63 o 
   3   2   1      422.28      368.74     18.50 o 
   4   2   1      681.21      688.11     25.14 o 
   5   2   1      912.79      819.97     47.73 o 
   6   2   1      479.30      553.37     32.78 o 
   7   2   1    20527.28    21061.32    319.47 o 
   8   2   1        3.29       -3.21     17.84 o 
   9   2   1       72.76       57.40     28.55 o 
  10   2   1       11.10       15.28     31.88 o 
  11   2   1     7369.56     7442.97    236.79 o 
  12   2   1     2002.29     2005.88    213.06 o 
 -14   3   1     4331.01     5194.48    417.64 o 
 -13   3   1      339.24      216.69    119.84 o 
 -12   3   1     9931.90    10399.87    328.09 o 
 -11   3   1      785.59      657.28     68.49 o 
 -10   3   1       68.63       61.33     22.59 o 
  -9   3   1     5938.06     6042.90    119.45 o 
  -8   3   1       38.82       56.55     17.27 o 
  -7   3   1      344.52      263.02     21.59 o 
  -6   3   1       34.10        6.38     16.24 o 
  -5   3   1        6.89       14.78     14.33 o 
  -4   3   1      325.78      318.35     28.12 o 
  -3   3   1     2318.77     2308.82     74.54 o 
  -2   3   1     1494.15     1565.54     60.34 o 
  -1   3   1      265.21      226.90     15.20 o 
   0   3   1      146.19      111.30      9.91 o 
   1   3   1    94359.44    90921.22   1374.47 o 
   2   3   1      185.60      203.17     11.89 o 
   3   3   1       14.55       20.78      8.71 o 
   4   3   1       33.91       15.93      9.58 o 
   5   3   1     3106.72     2866.14     56.48 o 
   6   3   1      974.27     1197.47     45.80 o 
   7   3   1      641.01      578.92     34.38 o 
   8   3   1      588.94      721.86     46.51 o 
   9   3   1     1441.66     1273.41     74.87 o 
  10   3   1      266.13      214.66     51.48 o 
  11   3   1        2.63       -4.57     33.34 o 
  12   3   1        0.51      -64.16     87.16 o 
 -15   4   1      211.88      154.95    142.85 o 
 -14   4   1    10960.80    12520.73    693.65 o 
 -13   4   1      438.29      317.16    123.48 o 
 -12   4   1     7770.70     7980.14    278.16 o 
 -11   4   1      819.41      824.85    108.86 o 
 -10   4   1      705.21      660.68     42.47 o 
  -9   4   1    18283.43    19204.69    281.97 o 
  -8   4   1     1023.72     1001.54     40.40 o 
  -7   4   1       87.92       70.40     21.17 o 
  -6   4   1        0.05        1.61     15.90 o 
  -5   4   1      631.49      615.74     36.02 o 
  -4   4   1    13815.44    13801.37    215.47 o 
  -3   4   1      303.81      410.33     28.08 o 
  -2   4   1       36.33       18.19      9.72 o 
  -1   4   1       11.09      -19.59      9.80 o 
   0   4   1    11200.30    11365.54    212.84 o 
   1   4   1   129764.47   127400.88   1685.67 o 
   2   4   1    10423.19    10290.34    128.22 o 
   3   4   1      641.06      605.38     22.50 o 
   4   4   1      177.83      172.20     18.13 o 
   5   4   1      314.74      310.54     22.20 o 
   6   4   1      113.86      147.27     17.03 o 
   7   4   1       62.37       82.71     21.92 o 
   8   4   1     2956.26     3024.63    103.21 o 
   9   4   1     2600.32     2361.05     96.82 o 
  10   4   1     5571.39     5978.80    171.34 o 
  11   4   1     1873.27     1867.88    240.82 o 
  12   4   1     1461.41     1363.08    191.27 o 
  13   4   1      243.11      324.43    125.90 o 
 -15   5   1     1754.87     1647.56    284.48 o 
 -14   5   1     2519.00     2639.00    320.80 o 
 -13   5   1      357.17      423.69    151.32 o 
 -12   5   1     2869.32     3041.13    169.23 o 
 -11   5   1       17.83       25.18     30.40 o 
 -10   5   1     5933.38     6190.82    140.13 o 
  -9   5   1    10601.17    10899.34    180.03 o 
  -8   5   1      606.43      651.87     31.53 o 
  -7   5   1       63.77       31.38     21.47 o 
  -6   5   1       97.04       70.45     20.66 o 
  -5   5   1      289.43      222.45     25.22 o 
  -4   5   1      298.04      324.88     25.81 o 
  -3   5   1        0.73        4.76      9.00 o 
  -2   5   1      122.15      117.62     12.18 o 
  -1   5   1     2165.13     1965.70     37.22 o 
   0   5   1   563405.81   528710.56  11317.33 o 
   1   5   1    10143.73    10275.52    156.15 o 
   2   5   1     1852.77     1929.55     61.49 o 
   3   5   1     1396.42     1316.64     30.26 o 
   4   5   1     2979.33     2821.86     50.02 o 
   5   5   1    10068.27     9013.04    132.58 o 
   6   5   1     1150.90     1037.32     37.41 o 
   7   5   1      566.19      539.35     30.60 o 
   8   5   1     2940.17     2834.71    100.12 o 
   9   5   1     5470.43     5483.71    154.84 o 
  10   5   1     9169.82     9866.41    304.08 o 
  11   5   1      191.10      119.61     55.02 o 
  12   5   1     3213.37     3197.07    269.95 o 
  13   5   1       53.09      313.53    119.84 o 
 -16   6   1       75.54      113.79    121.06 o 
 -15   6   1     8251.94     9531.88    613.75 o 
 -14   6   1     1248.18     1164.55    236.06 o 
 -13   6   1        8.37       99.27    100.48 o 
 -12   6   1        8.85      -17.88     41.22 o 
 -11   6   1        0.73       11.60     24.01 o 
 -10   6   1    24122.87    25454.67    363.91 o 
  -9   6   1    18805.96    19623.81    286.93 o 
  -8   6   1       37.34       21.99     21.54 o 
  -7   6   1      837.96      860.42     50.53 o 
  -6   6   1       13.11       40.98     19.06 o 
  -5   6   1      210.93      436.08     33.20 o 
  -4   6   1      316.18      280.43     23.55 o 
  -3   6   1      304.89      365.18     31.61 o 
  -2   6   1       84.49       69.25     11.24 o 
  -1   6   1    44823.33    45730.68    491.77 o 
   0   6   1    20911.72    21200.40    339.25 o 
   1   6   1       86.36       55.39      9.99 o 
   2   6   1     2034.77     1953.79     49.36 o 
   3   6   1     6399.91     6352.49     84.49 o 
   4   6   1    32185.96    30768.56    346.66 o 
   5   6   1     4284.02     3863.61     81.15 o 
   6   6   1      152.43      132.86     19.83 o 
   7   6   1        9.62      -13.39     15.05 o 
   8   6   1       77.03       94.93     16.99 o 
   9   6   1       55.77       12.29     28.09 o 
  10   6   1        1.06       22.34     33.74 o 
  11   6   1      163.84      147.73     53.65 o 
  12   6   1     3412.09     3671.60    289.32 o 
  13   6   1       42.29       41.16     90.79 o 
 -16   7   1        8.51       69.00    133.16 o 
 -15   7   1     3381.05     4227.24    415.22 o 
 -14   7   1     1076.88     1066.50    230.00 o 
 -13   7   1       23.63       53.26     83.53 o 
 -12   7   1       40.38       44.97     50.15 o 
 -11   7   1       65.38       48.59     27.52 o 
 -10   7   1    15511.26    16027.01    251.48 o 
  -9   7   1     6319.57     6631.02    155.25 o 
  -8   7   1      131.01      104.73     26.33 o 
  -7   7   1      257.14      284.71     31.28 o 
  -6   7   1      189.17      122.64     23.25 o 
  -5   7   1       31.83       28.01     15.18 o 
  -4   7   1      713.19      628.74     28.06 o 
  -3   7   1       12.29      -14.98     10.67 o 
  -2   7   1    15874.91    16312.76    178.82 o 
  -1   7   1     8599.13     9062.69    113.28 o 
   0   7   1     8045.75     8063.52    109.57 o 
   1   7   1     9115.77     9128.34    123.11 o 
   2   7   1        3.95        6.32      9.81 o 
   3   7   1    18925.11    19404.76    225.10 o 
   4   7   1    10409.92    11083.85    158.03 o 
   5   7   1      270.26      265.87     27.23 o 
   6   7   1       22.73       -2.95     13.87 o 
   7   7   1        7.84       15.86     17.31 o 
   8   7   1     4907.47     4914.06    113.38 o 
   9   7   1        1.74       12.89     14.82 o 
  10   7   1    10517.36    10508.46    303.49 o 
  11   7   1     1402.33     1484.39    119.12 o 
  12   7   1      974.45      916.39    174.32 o 
  13   7   1       43.34        8.47     84.74 o 
 -15   8   1       39.26      343.80    167.06 o 
 -14   8   1     5590.34     6273.08    463.64 o 
 -13   8   1      102.76      106.53    102.90 o 
 -12   8   1       84.54       78.59     44.40 o 
 -11   8   1      222.58      201.35     34.16 o 
 -10   8   1    15524.22    16745.77    260.88 o 
  -9   8   1      667.64      766.70     54.71 o 
  -8   8   1       64.99       65.41     26.06 o 
  -7   8   1      124.60      107.62     24.09 o 
  -6   8   1      128.05       70.40     23.61 o 
  -5   8   1     2994.75     3226.22     78.22 o 
  -4   8   1      923.38      813.43     37.41 o 
  -3   8   1        2.07        1.31      9.65 o 
  -2   8   1    42895.21    44479.11    450.55 o 
  -1   8   1   109332.37   111546.91   1147.26 o 
   0   8   1     1123.93     1188.67     31.02 o 
   1   8   1      636.94      685.80     24.28 o 
   2   8   1      995.90     1018.80     29.59 o 
   3   8   1     4526.95     5505.01     88.99 o 
   4   8   1       53.51       78.49     12.88 o 
   5   8   1      148.98      201.45     25.11 o 
   6   8   1        1.62       -0.92     12.84 o 
   7   8   1      151.46      108.92     22.70 o 
   8   8   1      272.86      351.10     45.64 o 
   9   8   1      966.06     1006.10     52.03 o 
  10   8   1    11305.66    11791.35    329.31 o 
  11   8   1    10734.80    10553.60    475.07 o 
  12   8   1     1892.21     2065.20    236.06 o 
  13   8   1      560.28      663.38    161.00 o 
 -15   9   1     1582.14     2022.83    307.48 o 
 -14   9   1     1239.73     1203.29    242.11 o 
 -13   9   1      380.05      355.90    157.37 o 
 -12   9   1      418.06      409.57     66.39 o 
 -11   9   1      292.40      215.47     34.75 o 
 -10   9   1     7958.15     8666.97    161.11 o 
  -9   9   1      153.18      159.86     24.33 o 
  -8   9   1       35.40       29.91     16.70 o 
  -7   9   1     2847.33     2852.74     75.57 o 
  -6   9   1    12140.74    11610.51    193.65 o 
  -5   9   1     2910.27     3111.46     77.56 o 
  -4   9   1      402.36      495.03     29.09 o 
  -3   9   1      859.65      835.05     30.54 o 
  -2   9   1    21153.59    20340.67    222.69 o 
  -1   9   1       75.30       42.65     14.81 o 
   0   9   1      863.47      911.50     29.21 o 
   1   9   1     1160.22     1193.11     41.01 o 
   2   9   1       34.71        7.38      9.47 o 
   3   9   1     5100.38     4009.69     64.78 o 
   4   9   1    16684.57    18967.12    242.53 o 
   5   9   1       98.21       81.40     16.08 o 
   6   9   1      131.54      103.24     30.19 o 
   7   9   1      500.79      398.15     36.28 o 
   8   9   1     1159.96     1138.40     60.82 o 
   9   9   1        1.00       -8.39     21.87 o 
  10   9   1      809.32      833.58     56.11 o 
  11   9   1     8744.13     8467.29    947.26 o 
  12   9   1     1122.35     1210.55    198.53 o 
  13   9   1      102.61      102.90     99.27 o 
 -15  10   1     1842.85     2353.31    332.90 o 
 -14  10   1      255.93      262.69    150.11 o 
 -13  10   1        7.73      141.63    111.37 o 
 -12  10   1     2694.00     2581.58    128.68 o 
 -11  10   1     2979.74     3032.52    133.98 o 
 -10  10   1      291.26      284.06     48.27 o 
  -9  10   1     1696.35     1743.27     63.88 o 
  -8  10   1       16.58       18.02     17.75 o 
  -7  10   1    10535.81    11216.26    169.13 o 
  -6  10   1     4046.29     3643.97    101.18 o 
  -5  10   1      170.11      222.14     22.72 o 
  -4  10   1       38.17       42.47     14.26 o 
  -3  10   1     6861.54     7229.95    108.46 o 
  -2  10   1     4726.14     4141.08     94.39 o 
  -1  10   1     5542.51     5561.73     82.76 o 
   0  10   1      358.17      384.01     34.33 o 
   1  10   1     5263.69     5473.38     78.59 o 
   2  10   1    10895.55     9790.98    129.22 o 
   3  10   1     1046.48      962.34     31.72 o 
   4  10   1      138.52       57.42     16.59 o 
   5  10   1     1511.87     1640.38     46.27 o 
   6  10   1      952.99      766.51     40.59 o 
   7  10   1     1119.82     1154.63     56.93 o 
   8  10   1      178.49      208.02     46.02 o 
   9  10   1      299.91      293.85     43.61 o 
  10  10   1     1300.19     1374.67    139.11 o 
  11  10   1     1766.02     1677.74     77.77 o 
  12  10   1     5436.82     5229.58    359.53 o 
  13  10   1      519.13      392.22    135.58 o 
 -15  11   1      188.52       13.32    122.27 o 
 -14  11   1       21.91       12.11    106.53 o 
 -13  11   1      564.25      565.80    123.48 o 
 -12  11   1      435.13      457.80     70.65 o 
 -11  11   1     6542.03     6519.17    198.58 o 
 -10  11   1     1626.23     1764.92     67.31 o 
  -9  11   1      528.58      525.90     53.78 o 
  -8  11   1     1711.99     1761.09     61.11 o 
  -7  11   1     2485.00     2908.39     70.67 o 
  -6  11   1      198.07      123.54     27.37 o 
  -5  11   1      120.57      110.51     23.11 o 
  -4  11   1     1796.99     1751.76     70.26 o 
  -3  11   1    22814.62    27838.96    300.21 o 
  -2  11   1     2224.42     2376.42     48.45 o 
  -1  11   1     6864.86     7247.72    103.31 o 
   0  11   1     1336.13     1341.49     39.29 o 
   1  11   1    12650.93    13599.61    151.58 o 
   2  11   1     5262.44     5853.57     90.34 o 
   3  11   1     4062.09     4588.17     74.93 o 
   4  11   1       62.92       53.08     13.89 o 
   5  11   1     2358.53     2501.50     56.20 o 
   6  11   1     1723.99     1534.16     51.07 o 
   7  11   1     2119.10     2215.07     72.04 o 
   8  11   1     1333.32     1403.12    125.79 o 
   9  11   1       55.05       37.99     30.84 o 
  10  11   1      628.54      575.92     57.08 o 
  11  11   1       14.49       47.44     36.09 o 
  12  11   1     2115.98     2456.21    263.90 o 
  13  11   1      167.02       60.53     95.63 o 
 -15  12   1       24.32       69.00    122.27 o 
 -14  12   1        4.27      -46.00    101.69 o 
 -13  12   1       79.68       47.96     53.84 o 
 -12  12   1     1143.12     1187.45    129.79 o 
 -11  12   1       11.72       13.40     37.60 o 
 -10  12   1     2567.79     2447.36    137.97 o 
  -9  12   1       27.22       28.79     22.25 o 
  -8  12   1     1836.03     1872.12     60.95 o 
  -7  12   1     1352.68     1309.10     53.25 o 
  -6  12   1       20.73       24.75     17.35 o 
  -5  12   1      106.76       79.85     16.96 o 
  -4  12   1        2.95       -7.43     11.00 o 
  -3  12   1     8290.24     8607.44    114.33 o 
  -2  12   1    23387.64    24403.63    283.36 o 
  -1  12   1     1954.69     2041.71     54.38 o 
   0  12   1     3735.45     4051.57     68.45 o 
   1  12   1     1439.27     1685.71     37.93 o 
   2  12   1     5285.31     5928.64     93.09 o 
   3  12   1    16796.35    17564.48    204.81 o 
   4  12   1      261.14      220.76     20.73 o 
   5  12   1     6958.31     6487.21    104.17 o 
   6  12   1      905.87      780.14     44.44 o 
   7  12   1      483.01      518.19     55.19 o 
   8  12   1      555.21      529.84     51.05 o 
   9  12   1      242.06      194.46     46.91 o 
  10  12   1     1504.38     1511.85     92.95 o 
  11  12   1       11.36       12.82     38.26 o 
  12  12   1      499.11      531.43    144.06 o 
  13  12   1     1913.58     2277.05    268.74 o 
 -14  13   1        8.52      106.53    118.63 o 
 -13  13   1      122.58       94.96     60.32 o 
 -12  13   1     2515.23     2471.89    133.55 o 
 -11  13   1      266.83      310.91     58.87 o 
 -10  13   1        0.86      -36.59     28.85 o 
  -9  13   1     6246.34     6669.94    186.53 o 
  -8  13   1     1041.15     1114.99     50.47 o 
  -7  13   1        5.09      -13.03     16.67 o 
  -6  13   1       10.60        9.87     15.10 o 
  -5  13   1      609.98      680.30     35.59 o 
  -4  13   1    15039.93    14136.15    188.22 o 
  -3  13   1     1309.88     1208.47     38.75 o 
  -2  13   1    12108.15    12992.89    168.26 o 
  -1  13   1      438.57      501.83     23.57 o 
   0  13   1     6105.44     6234.81     90.64 o 
   1  13   1     2999.41     3572.95     60.34 o 
   2  13   1     2244.89     2502.10     55.71 o 
   3  13   1       44.82       21.82     13.67 o 
   4  13   1      441.68      489.69     31.84 o 
   5  13   1      242.99      367.91     36.95 o 
   6  13   1    17136.39    16979.13    256.15 o 
   7  13   1     1271.37     1277.76     57.41 o 
   8  13   1       71.66       96.90     40.18 o 
   9  13   1      655.17      500.15     63.71 o 
  10  13   1       11.94       74.64     43.09 o 
  11  13   1       15.40       24.64     42.67 o 
  12  13   1       68.93       17.55     38.93 o 
  13  13   1      147.82      163.42    113.79 o 
  14  13   1       33.11       93.21    117.42 o 
 -14  14   1      349.46      180.37    133.16 o 
 -13  14   1       84.79      -22.68     53.44 o 
 -12  14   1     1221.46     1235.07    147.36 o 
 -11  14   1      118.60       88.76     50.60 o 
 -10  14   1     1154.96     1289.67     90.63 o 
  -9  14   1     6461.91     6808.10    166.93 o 
  -8  14   1       63.26       51.51     26.78 o 
  -7  14   1      275.98      267.00     33.37 o 
  -6  14   1      296.51      267.27     28.23 o 
  -5  14   1     9355.26     9625.00    189.50 o 
  -4  14   1      442.89      464.50     31.68 o 
  -3  14   1       16.75       29.09     12.34 o 
  -2  14   1     1724.62     1781.97     43.70 o 
  -1  14   1     1154.71     1168.32     36.22 o 
   0  14   1      342.68      271.96     21.78 o 
   1  14   1     3594.15     4122.51     67.37 o 
   2  14   1    17347.54    17162.93    214.18 o 
   3  14   1      245.82      222.79     22.41 o 
   4  14   1       18.14       10.58     15.21 o 
   5  14   1     4461.92     4741.81    103.63 o 
   6  14   1     2747.97     2700.18     79.81 o 
   7  14   1     1082.35     1089.20     55.03 o 
   8  14   1       31.69      -12.94     32.87 o 
   9  14   1      319.47      250.62     53.92 o 
  10  14   1     9577.11     9998.01    354.40 o 
  11  14   1     1258.80     1246.65    105.92 o 
  12  14   1       21.07      -19.96     37.79 o 
  13  14   1        8.96      -38.74     95.63 o 
 -14  15   1      508.09      416.27    141.49 o 
 -13  15   1      661.66      515.90    148.42 o 
 -12  15   1       30.33      -40.26     59.38 o 
 -11  15   1     1256.21     1029.77    134.78 o 
 -10  15   1      842.73      837.00     91.56 o 
  -9  15   1     3573.53     3616.63    162.32 o 
  -8  15   1      624.59      553.49     52.42 o 
  -7  15   1      741.83      831.86     75.68 o 
  -6  15   1      536.02      506.34     34.34 o 
  -5  15   1     5336.56     5366.42    120.46 o 
  -4  15   1     2303.81     2311.17     78.49 o 
  -3  15   1     1105.92     1171.20     40.55 o 
  -2  15   1      148.44      153.96     16.53 o 
  -1  15   1     1915.64     2173.14     48.23 o 
   0  15   1       74.73       72.86     13.39 o 
   1  15   1    16259.71    16841.42    190.55 o 
   2  15   1      224.30      237.08     23.91 o 
   3  15   1      858.41      851.12     39.33 o 
   4  15   1     1039.59     1182.88     43.70 o 
   5  15   1    12740.23    14196.24    194.92 o 
   6  15   1     2756.46     2787.28     82.70 o 
   7  15   1      903.60      828.73     50.82 o 
   8  15   1       95.63       81.07     40.32 o 
   9  15   1        2.95       48.52     41.36 o 
  10  15   1       19.27       38.33     40.19 o 
  11  15   1     1829.20     1671.62    248.77 o 
  12  15   1       23.75        7.16     45.16 o 
  13  15   1       42.21      131.76     40.64 o 
 -14  16   1     1252.22     1506.36    151.98 o 
 -13  16   1      384.22      411.61     87.78 o 
 -12  16   1       96.47       42.27     74.72 o 
 -11  16   1      404.98      462.01    100.99 o 
 -10  16   1    14791.59    14622.59    375.59 o 
  -9  16   1     1754.06     1926.76    144.19 o 
  -8  16   1      330.84      490.59    117.34 o 
  -7  16   1       34.13       35.74     31.19 o 
  -6  16   1      738.89      616.98     44.45 o 
  -5  16   1     1155.18     1153.34     64.47 o 
  -4  16   1      805.49      729.81     58.08 o 
  -3  16   1     1546.70     1624.14     47.66 o 
  -2  16   1      633.48      568.67     25.83 o 
  -1  16   1     8190.28     8841.69    119.39 o 
   0  16   1     1243.46     1425.41     36.40 o 
   1  16   1     4126.76     4118.35     70.20 o 
   2  16   1      347.78      360.35     32.14 o 
   3  16   1     8949.05     9515.79    153.62 o 
   4  16   1      233.73      338.90     28.24 o 
   5  16   1     7530.31     7792.00    137.28 o 
   6  16   1        0.49       13.69     23.60 o 
   7  16   1       30.71       25.19     32.99 o 
   8  16   1      426.19      654.16     74.90 o 
   9  16   1     4836.01     4927.63    175.99 o 
  10  16   1      984.94     1125.30    150.71 o 
  11  16   1       44.01       55.49     50.88 o 
  12  16   1      173.29      249.73     67.58 o 
  13  16   1     4104.79     4366.67    172.56 o 
 -13  17   1       53.73       48.38     61.89 o 
 -12  17   1      290.55      366.23     81.85 o 
 -11  17   1     5749.57     6477.96    345.61 o 
 -10  17   1     4531.43     4733.19    191.07 o 
  -9  17   1     2570.85     2853.05    149.79 o 
  -8  17   1     1055.74     1043.46     98.14 o 
  -7  17   1      160.34       84.11     37.21 o 
  -6  17   1     5819.97     5333.84    173.85 o 
  -5  17   1     1910.09     1819.54     94.25 o 
  -4  17   1     3256.64     3306.01    119.89 o 
  -3  17   1        0.14       47.61     17.11 o 
  -2  17   1     2976.77     2939.24     85.05 o 
  -1  17   1     4098.28     4504.20    122.41 o 
   0  17   1      113.41       86.19     14.35 o 
   1  17   1      784.38      789.88     37.69 o 
   2  17   1      303.79      364.40     29.52 o 
   3  17   1      522.18      598.69     43.32 o 
   4  17   1      103.80      125.89     22.83 o 
   5  17   1     2092.82     2173.27     69.28 o 
   6  17   1      276.09      236.65     35.64 o 
   7  17   1      134.82       42.96     35.21 o 
   8  17   1      231.19      302.53     59.81 o 
   9  17   1      308.29      255.70     58.15 o 
  10  17   1     3169.64     3264.52    177.35 o 
  11  17   1       12.61      -43.89     48.55 o 
  12  17   1     1140.75     1257.69    174.32 o 
 -13  18   1       53.28      -69.77     75.79 o 
 -12  18   1       89.79       35.19     90.71 o 
 -11  18   1     1775.93     2096.84    187.85 o 
 -10  18   1     1281.70     1021.53    104.88 o 
  -9  18   1       18.00       26.05     48.04 o 
  -8  18   1       73.39        6.63     47.28 o 
  -7  18   1     2034.05     2309.83    120.56 o 
  -6  18   1      434.84      456.44     85.04 o 
  -5  18   1     2206.75     1978.59    100.17 o 
  -4  18   1     1912.25     1927.42     99.40 o 
  -3  18   1      149.37      194.57     29.75 o 
  -2  18   1      762.42      914.54     57.65 o 
  -1  18   1      192.83      139.79     27.97 o 
   0  18   1     9464.38     9663.37    156.29 o 
   1  18   1      342.85      407.01     31.44 o 
   2  18   1      592.80      505.94     37.60 o 
   3  18   1     2585.97     2539.38     78.93 o 
   4  18   1      209.82      167.12     27.12 o 
   5  18   1       13.79      -20.82     22.01 o 
   6  18   1      434.30      380.34     52.45 o 
   7  18   1      642.60      657.93     64.54 o 
   8  18   1      111.44       38.23     46.39 o 
   9  18   1      156.33      132.48    107.74 o 
  10  18   1      550.21      510.98     91.46 o 
  11  18   1      907.94     1258.20    124.65 o 
  12  18   1        0.54      131.43     62.24 o 
 -13  19   1      475.84      333.17     91.77 o 
 -12  19   1     3603.60     3664.09    196.86 o 
 -11  19   1       92.32      -32.86     84.78 o 
 -10  19   1       31.04       30.75     61.86 o 
  -9  19   1      842.94      967.22    101.58 o 
  -8  19   1       59.05      -28.18     42.69 o 
  -7  19   1      734.70      811.12     71.82 o 
  -6  19   1     3733.15     3500.27    144.52 o 
  -5  19   1     3846.06     4014.38    141.79 o 
  -4  19   1      193.12      219.40     47.37 o 
  -3  19   1       30.13       21.97     23.59 o 
  -2  19   1     2253.97     2222.33     86.90 o 
  -1  19   1     4824.61     4590.68    116.87 o 
   0  19   1     3277.09     3737.98     99.82 o 
   1  19   1      143.73      157.38     30.13 o 
   2  19   1     7222.27     7315.48    153.40 o 
   3  19   1     4795.53     4787.02    130.01 o 
   4  19   1      160.12      101.78     30.20 o 
   5  19   1       99.19       74.03     30.77 o 
   6  19   1      476.72      475.35     69.91 o 
   7  19   1      328.60      268.93     75.37 o 
   8  19   1      930.26     1137.86    121.14 o 
   9  19   1      470.09      398.78     89.58 o 
  10  19   1      767.34      782.08    165.24 o 
  11  19   1        3.34       47.56     81.71 o 
 -12  20   1       19.26        7.77     65.44 o 
 -11  20   1      578.81      434.97    153.42 o 
 -10  20   1      390.25      141.91     79.29 o 
  -9  20   1       91.41       72.98     59.72 o 
  -8  20   1       63.99      105.38     52.95 o 
  -7  20   1     2273.32     2099.93    106.41 o 
  -6  20   1     2204.27     2056.44    209.78 o 
  -5  20   1      789.54      740.99     81.79 o 
  -4  20   1     3334.38     3460.54    133.64 o 
  -3  20   1     2310.30     2384.95    136.93 o 
  -2  20   1        8.77       -8.22     23.97 o 
  -1  20   1    14464.75    13748.35    238.90 o 
   0  20   1      173.91      193.50     55.46 o 
   1  20   1      778.64      697.30     65.41 o 
   2  20   1      581.62      619.03     62.50 o 
   3  20   1      858.87      882.46     80.02 o 
   4  20   1      130.59      103.15     32.75 o 
   5  20   1       46.80       35.24     43.80 o 
   6  20   1      402.18      359.22     66.74 o 
   7  20   1      122.12       82.66     49.94 o 
   8  20   1      352.34      249.90    116.21 o 
   9  20   1      169.60       78.26     62.48 o 
  10  20   1      198.25      127.68     64.94 o 
  11  20   1      244.21      183.27     78.15 o 
 -12  21   1     1992.78     2299.50    173.74 o 
 -11  21   1     1624.93     1639.43    277.54 o 
 -10  21   1      543.83      398.49     87.42 o 
  -9  21   1      572.91      445.47     83.57 o 
  -8  21   1       11.31      -62.53     43.52 o 
  -7  21   1      547.13      758.10     73.49 o 
  -6  21   1      149.41       89.04     48.61 o 
  -5  21   1      365.10      259.38     58.82 o 
  -4  21   1      491.62      460.73     74.35 o 
  -3  21   1       69.93       59.12     42.96 o 
  -2  21   1     1637.35     1630.77     81.64 o 
  -1  21   1      609.39      718.89     75.80 o 
   0  21   1      350.33      378.50     56.67 o 
   1  21   1     9088.72     9031.19    224.52 o 
   2  21   1     2070.86     2105.09     93.83 o 
   3  21   1     2458.60     2605.00    107.04 o 
   4  21   1       20.83      -13.71     37.22 o 
   5  21   1      534.16      544.77    116.41 o 
   6  21   1      218.65      198.96     89.98 o 
   7  21   1      444.79      627.49    158.26 o 
   8  21   1     1124.82     1299.37    136.69 o 
   9  21   1        9.45      113.21     67.79 o 
  10  21   1     1098.60     1067.10    129.99 o 
 -11  22   1      497.62      351.34    114.27 o 
 -10  22   1        2.79       -1.13     58.00 o 
  -9  22   1        9.32       57.63     49.18 o 
  -8  22   1       18.73      -12.15     39.61 o 
  -7  22   1        0.50       32.38     39.24 o 
  -6  22   1      188.61       97.06     50.25 o 
  -5  22   1      322.11      173.01     59.38 o 
  -4  22   1     5831.59     5854.86    201.99 o 
  -3  22   1       14.17        5.83     26.76 o 
  -2  22   1      390.65      369.21     77.59 o 
  -1  22   1      457.98      537.07     56.96 o 
   0  22   1     1444.66     1555.33    112.81 o 
   1  22   1        2.72       47.50     39.66 o 
   2  22   1      956.00     1107.33     85.43 o 
   3  22   1      646.20      773.65     61.22 o 
   4  22   1      126.84       68.33     38.91 o 
   5  22   1       13.41       24.44     49.42 o 
   6  22   1       30.12      -16.46     46.30 o 
   7  22   1      313.93      414.08     79.34 o 
   8  22   1      527.59      349.22    134.37 o 
   9  22   1       21.18      135.16     70.62 o 
  10  22   1       38.13      105.36    145.87 o 
 -10  23   1      616.61      553.46    132.15 o 
  -9  23   1        0.02      -38.65     55.91 o 
  -8  23   1       24.87       22.85     48.85 o 
  -7  23   1       37.99       -0.57     39.01 o 
  -6  23   1      134.41       72.38     49.97 o 
  -5  23   1      120.44      132.20     48.89 o 
  -4  23   1      919.47      889.94     86.08 o 
  -3  23   1      613.39      663.31     55.92 o 
  -2  23   1        1.28       32.39     33.49 o 
  -1  23   1      318.43      348.79     59.06 o 
   0  23   1      111.31       59.26     41.72 o 
   1  23   1     1928.83     1729.26    141.01 o 
   2  23   1      251.00      185.57     67.27 o 
   3  23   1        2.08       41.78     48.36 o 
   4  23   1     1701.51     1717.47    101.34 o 
   5  23   1      172.63      129.96     75.51 o 
   6  23   1       57.69       12.43     53.72 o 
   7  23   1       21.19        8.77     50.53 o 
   8  23   1      406.33      355.34     93.64 o 
   9  23   1     1797.31     1891.80    169.54 o 
 -10  24   1      135.38      101.79    108.34 o 
  -9  24   1     1567.49     1353.33    179.17 o 
  -8  24   1      113.35      207.88     71.34 o 
  -7  24   1      259.22      205.57     63.94 o 
  -6  24   1      769.14      730.86     83.11 o 
  -5  24   1     1784.90     1478.22    107.74 o 
  -4  24   1      648.94      582.54     73.75 o 
  -3  24   1       86.14      130.19     61.93 o 
  -2  24   1       89.15       91.71     37.35 o 
  -1  24   1        0.42       32.85     38.11 o 
   0  24   1      437.13      346.93     90.68 o 
   1  24   1      436.55      485.19     66.17 o 
   2  24   1      854.98      804.72     82.10 o 
   3  24   1       18.52        1.04     38.31 o 
   4  24   1       18.95       28.44     57.78 o 
   5  24   1     1485.25     1779.87    129.34 o 
   6  24   1      670.84      718.47    129.69 o 
   7  24   1        7.26       57.40     56.99 o 
   8  24   1       11.65       78.83     79.00 o 
  -9  25   1      220.75      198.35     81.39 o 
  -8  25   1      434.20      570.25     76.86 o 
  -7  25   1       11.69      -37.79     76.61 o 
  -6  25   1       22.86       33.57     69.02 o 
  -5  25   1      996.80      892.37     91.27 o 
  -4  25   1        0.25       46.73     44.29 o 
  -3  25   1      293.57      337.66     75.43 o 
  -2  25   1      163.84      185.41     59.41 o 
  -1  25   1      317.78      288.94     53.86 o 
   0  25   1       40.78       91.50     45.26 o 
   1  25   1     2292.60     2626.53    137.27 o 
   2  25   1      340.49      294.91     87.71 o 
   3  25   1      326.01      286.47     69.02 o 
   4  25   1      478.02      557.03     86.49 o 
   5  25   1       85.02       83.88    123.06 o 
   6  25   1      545.24      517.69    106.24 o 
   7  25   1      366.61      187.58    128.10 o 
   8  25   1      376.88      209.14     73.32 o 
  -8  26   1      178.09       92.39    107.46 o 
  -7  26   1        0.69      -22.76     44.72 o 
  -6  26   1     1263.98     1085.32    100.84 o 
  -5  26   1      230.64      119.88     57.14 o 
  -4  26   1       63.78       17.16     47.29 o 
  -3  26   1       36.83       11.50     35.47 o 
  -2  26   1       29.34       48.33     41.06 o 
  -1  26   1      228.08      143.93     90.68 o 
   0  26   1     1548.23     1263.44     97.18 o 
   1  26   1     1753.42     2074.15    121.61 o 
   2  26   1        3.59      119.29     51.82 o 
   3  26   1     2368.89     2565.48    136.18 o 
   4  26   1     3111.67     3360.22    246.18 o 
   5  26   1      650.68      413.87     79.99 o 
   6  26   1      413.13      393.30     82.26 o 
   7  26   1       24.17       16.76     59.18 o 
  -7  27   1      752.12      808.05    147.12 o 
  -6  27   1      250.73      217.96     95.56 o 
  -5  27   1      255.54      164.63     72.31 o 
  -4  27   1      125.51       30.33     58.44 o 
  -3  27   1      437.21      576.17     89.81 o 
  -2  27   1       35.79      -44.32     37.41 o 
  -1  27   1        2.15      -41.83     40.02 o 
   0  27   1      362.73      435.53     69.59 o 
   1  27   1     1158.81     1343.01    163.17 o 
   2  27   1       27.35        9.63     46.93 o 
   3  27   1       67.67        0.32     54.39 o 
   4  27   1      848.15      856.00    104.59 o 
   5  27   1        0.40       56.09     58.40 o 
  -6  28   1       63.12        1.64     60.98 o 
  -5  28   1     1085.09      852.35    112.31 o 
  -4  28   1        0.01      -33.45     66.95 o 
  -3  28   1      220.11      160.11     72.21 o 
  -2  28   1        2.59       12.49     40.48 o 
  -1  28   1      391.82      364.46     75.51 o 
   0  28   1      149.97       87.97     52.14 o 
   1  28   1       64.75      148.16     99.42 o 
   2  28   1        0.78       -8.26     49.50 o 
   3  28   1      508.35      661.65    118.59 o 
   4  28   1      335.18      320.02    197.32 o 
  -4  29   1        1.37        1.14     57.77 o 
  -3  29   1      157.27      148.63     73.24 o 
  -2  29   1       16.13       45.30     45.06 o 
  -1  29   1      397.27      489.66     73.99 o 
   0  29   1      426.15      459.98     73.48 o 
   1  29   1     1731.81     2057.06    129.51 o 
   2  29   1      656.51      619.58     85.99 o 
  -3 -29   2      138.28       77.10     74.04 o 
  -2 -29   2      211.26      165.83     62.54 o 
  -1 -29   2       97.87      127.97     51.12 o 
   0 -29   2      318.47      398.54     68.24 o 
   1 -29   2      648.95      568.68     71.88 o 
   2 -29   2        5.67       14.08     34.62 o 
   3 -29   2       88.74       95.14     57.98 o 
   4 -29   2      138.68      135.42     62.59 o 
  -5 -28   2        5.87      -25.60     54.37 o 
  -4 -28   2        9.20       11.89     72.38 o 
  -3 -28   2       73.59      260.60    106.79 o 
  -2 -28   2      288.53      243.40     63.98 o 
  -1 -28   2     3160.77     3560.26    140.01 o 
   0 -28   2      110.74       65.32     48.56 o 
   1 -28   2      135.69      108.27     48.60 o 
   2 -28   2       58.66       55.12     38.18 o 
   3 -28   2        0.59       35.04     64.47 o 
   4 -28   2     2142.15     2115.49    138.33 o 
   5 -28   2      577.67      586.70    103.14 o 
   6 -28   2      337.64      138.68    102.37 o 
  -6 -27   2        0.01      -46.72     53.85 o 
  -5 -27   2     2280.36     2685.12    161.93 o 
  -4 -27   2      533.32      666.75    116.31 o 
  -3 -27   2       40.65       70.66     71.99 o 
  -2 -27   2      839.28      823.19     89.58 o 
  -1 -27   2       92.88       21.11     52.74 o 
   0 -27   2        3.50      -28.88     69.32 o 
   1 -27   2      212.33      203.16     48.76 o 
   2 -27   2       33.00       17.54     33.93 o 
   3 -27   2      560.08      462.43     76.01 o 
   4 -27   2      796.64      669.76     84.40 o 
   5 -27   2      631.87      644.77     86.21 o 
   6 -27   2       74.10       48.03     52.05 o 
   7 -27   2      119.72       83.83     58.80 o 
  -7 -26   2      424.33      509.95     90.53 o 
  -6 -26   2       64.43      105.42     63.69 o 
  -5 -26   2      197.08       82.62     58.09 o 
  -4 -26   2     1712.82     2014.50    138.99 o 
  -3 -26   2      309.46      196.08     60.95 o 
  -2 -26   2        1.81       36.40     43.47 o 
  -1 -26   2     3168.93     3343.01    143.34 o 
   0 -26   2       57.30       76.11     41.26 o 
   1 -26   2      186.67      177.46     52.95 o 
   2 -26   2       60.90       68.53     45.83 o 
   3 -26   2      193.74      186.60     58.23 o 
   4 -26   2       13.16      -26.82     48.39 o 
   5 -26   2        0.02        2.97     47.54 o 
   6 -26   2      152.19      172.17     61.73 o 
   7 -26   2       39.80       41.79     50.07 o 
   8 -26   2     1324.03     1553.02    124.95 o 
  -8 -25   2       65.57       41.67     61.23 o 
  -7 -25   2      225.53      248.21     71.65 o 
  -6 -25   2       20.08       20.27     54.26 o 
  -5 -25   2      716.92      823.06     99.65 o 
  -4 -25   2      162.02       94.91     55.77 o 
  -3 -25   2        9.38       81.41     55.00 o 
  -2 -25   2     1979.14     1861.12    131.22 o 
  -1 -25   2        7.02       37.96     37.35 o 
   0 -25   2      494.65      341.54     54.18 o 
   1 -25   2      115.18      108.21     39.48 o 
   2 -25   2      347.57      361.79     55.61 o 
   3 -25   2       62.63        8.09     60.87 o 
   4 -25   2      387.30      335.11     71.64 o 
   5 -25   2       20.03      112.85     56.61 o 
   6 -25   2      785.38      907.75    102.47 o 
   7 -25   2      236.33      331.86     71.20 o 
   8 -25   2     1254.94     1358.17    114.77 o 
   9 -25   2       63.65      -16.67     73.08 o 
  -9 -24   2       28.43      112.48     74.61 o 
  -8 -24   2      179.39      216.64     69.91 o 
  -7 -24   2      650.19      563.67     88.13 o 
  -6 -24   2       97.94       73.47     60.86 o 
  -5 -24   2       68.17        9.32     48.27 o 
  -4 -24   2      158.28      170.19     58.19 o 
  -3 -24   2     4924.11     4571.11    159.27 o 
  -2 -24   2      137.63       91.10     47.79 o 
  -1 -24   2        5.96       21.36     35.78 o 
   0 -24   2     1131.18     1222.27     93.98 o 
   1 -24   2     1971.51     2333.13    159.18 o 
   2 -24   2      492.26      559.45     57.10 o 
   3 -24   2        2.65        0.85     42.94 o 
   4 -24   2        1.06       59.97     48.09 o 
   5 -24   2      765.11      644.29     86.85 o 
   6 -24   2      647.12      399.58    135.55 o 
   7 -24   2      471.85      544.84    141.22 o 
   8 -24   2      208.08      239.48     60.70 o 
   9 -24   2       17.15      143.49     88.97 o 
  10 -24   2      122.50      183.02    123.48 o 
  -9 -23   2      261.89      311.33     90.72 o 
  -8 -23   2      383.23      294.54     74.48 o 
  -7 -23   2     5809.45     5227.26    202.25 o 
  -6 -23   2      421.51      477.28    151.87 o 
  -5 -23   2        1.50       -7.70     51.83 o 
  -4 -23   2      363.00      456.01     63.56 o 
  -3 -23   2       27.93       37.53     36.84 o 
  -2 -23   2     1109.81     1156.09    102.59 o 
  -1 -23   2        0.82      -37.05     37.84 o 
   0 -23   2        2.11       11.51     34.09 o 
   1 -23   2    13635.17    13210.40    284.13 o 
   2 -23   2      315.72      411.12     74.08 o 
   3 -23   2     1390.28     1556.91    167.24 o 
   4 -23   2       24.44       63.01     45.64 o 
   5 -23   2       16.00       36.17     45.64 o 
   6 -23   2      337.82      287.80     63.94 o 
   7 -23   2      607.64      459.22     74.70 o 
   8 -23   2     1829.00     2014.23    135.79 o 
   9 -23   2     1042.84     1196.79    153.56 o 
  10 -23   2       90.42       29.78     76.67 o 
 -10 -22   2      372.99      368.02     91.80 o 
  -9 -22   2        6.01       87.29     68.33 o 
  -8 -22   2      873.31      505.21     82.51 o 
  -7 -22   2       13.07       -0.30     45.67 o 
  -6 -22   2        2.54       19.43     49.36 o 
  -5 -22   2        9.46        4.47     46.19 o 
  -4 -22   2      638.24      624.10     70.12 o 
  -3 -22   2      645.74      590.88     87.78 o 
  -2 -22   2      186.90      114.43     41.58 o 
  -1 -22   2      330.77      460.71     70.62 o 
   0 -22   2     1223.41     1139.59     83.14 o 
   1 -22   2     4294.43     4172.05    137.80 o 
   2 -22   2     2665.33     2764.54    105.13 o 
   3 -22   2      452.57      338.96     68.32 o 
   4 -22   2        2.71        2.88     41.18 o 
   5 -22   2      663.89      465.23     73.28 o 
   6 -22   2      121.45      112.82     43.50 o 
   7 -22   2      246.79      210.99     53.90 o 
   8 -22   2       23.75      160.69     48.85 o 
   9 -22   2     1034.47     1017.17    141.45 o 
  10 -22   2     1166.65     1530.18    184.00 o 
  11 -22   2      717.78      480.59    170.69 o 
 -11 -21   2        6.25        8.30     61.01 o 
 -10 -21   2        0.81      101.35     72.37 o 
  -9 -21   2       11.50      187.61     74.24 o 
  -8 -21   2     3695.71     3532.58    164.34 o 
  -7 -21   2       12.96       20.37     53.02 o 
  -6 -21   2      795.75      723.69     86.78 o 
  -5 -21   2      438.81      348.49     65.05 o 
  -4 -21   2       10.24      -17.11     33.38 o 
  -3 -21   2     1201.38     1289.04     75.97 o 
  -2 -21   2     1036.87     1073.27     69.96 o 
  -1 -21   2      136.93      183.12     45.25 o 
   0 -21   2     1868.38     1695.20     94.31 o 
   1 -21   2     4930.28     4885.70    135.00 o 
   2 -21   2        4.71       28.80     27.01 o 
   3 -21   2      460.08      460.04     62.09 o 
   4 -21   2       26.60       47.17     60.79 o 
   5 -21   2     2017.83     1848.20    119.08 o 
   6 -21   2      882.26      935.53     78.67 o 
   7 -21   2       60.07      108.51     40.72 o 
   8 -21   2       44.23       61.94     51.76 o 
   9 -21   2       22.65      -72.31     60.70 o 
  10 -21   2      214.28      217.68     87.16 o 
  11 -21   2       52.68      151.32    116.21 o 
 -11 -20   2        7.45      -25.57     56.96 o 
 -10 -20   2      453.79      615.90    100.46 o 
  -9 -20   2       30.62       56.90     60.78 o 
  -8 -20   2        4.78      -11.46     43.21 o 
  -7 -20   2      291.46      154.67     59.98 o 
  -6 -20   2       14.05      113.08     49.58 o 
  -5 -20   2     2132.71     2352.07    125.64 o 
  -4 -20   2     3421.32     3333.85    108.91 o 
  -3 -20   2     1233.68     1138.40     95.08 o 
  -2 -20   2      204.66      203.53     39.88 o 
  -1 -20   2     2179.36     2035.28    101.70 o 
   0 -20   2       44.47       24.24     34.35 o 
   1 -20   2     3386.93     3390.27    108.50 o 
   2 -20   2     3367.60     3092.18     98.04 o 
   3 -20   2      532.90      674.99     70.91 o 
   4 -20   2      267.81      308.07     62.55 o 
   5 -20   2        3.93       51.96     36.39 o 
   6 -20   2      382.50      317.52     51.41 o 
   7 -20   2      140.68      160.62     44.27 o 
   8 -20   2      769.22      586.57    112.86 o 
   9 -20   2     1500.38     1305.01    176.04 o 
  10 -20   2      208.72       89.39     61.50 o 
  11 -20   2     1818.92     1734.72    261.48 o 
  12 -20   2      114.93      256.64    140.42 o 
 -12 -19   2        0.07       48.57     63.54 o 
 -11 -19   2       49.58       46.88     61.35 o 
 -10 -19   2      912.94      644.24     99.40 o 
  -9 -19   2      526.29      609.41     99.30 o 
  -8 -19   2        0.20      -19.02     43.85 o 
  -7 -19   2      160.01      158.27     65.98 o 
  -6 -19   2      413.63      463.58     60.15 o 
  -5 -19   2     5093.72     5034.04    135.09 o 
  -4 -19   2      442.41      523.86     55.19 o 
  -3 -19   2      690.94      695.23     51.53 o 
  -2 -19   2       51.14       42.44     26.97 o 
  -1 -19   2     8264.58     8066.10    221.07 o 
   0 -19   2     3204.59     3395.44    110.14 o 
   1 -19   2    14757.93    14468.22    293.24 o 
   2 -19   2       58.24       73.68     27.96 o 
   3 -19   2      121.28      127.58     38.99 o 
   4 -19   2     1598.94     1809.60    145.72 o 
   5 -19   2      122.96       97.74     53.64 o 
   6 -19   2      231.38      146.12     71.39 o 
   7 -19   2        0.05      -37.28     26.63 o 
   8 -19   2     1519.56     1329.08    227.43 o 
   9 -19   2     4687.96     5109.56    204.63 o 
  10 -19   2        0.22       12.27     52.46 o 
  11 -19   2      322.38      509.12    116.81 o 
  12 -19   2        4.92     -112.58     85.95 o 
 -12 -18   2      694.04      599.04     95.67 o 
 -11 -18   2       31.91      -47.09     48.86 o 
 -10 -18   2       50.50       73.90     58.75 o 
  -9 -18   2     1041.46     1045.17    116.47 o 
  -8 -18   2     2925.25     2631.25    161.36 o 
  -7 -18   2      356.19      348.33     61.99 o 
  -6 -18   2     4808.22     5083.53    123.94 o 
  -5 -18   2     4496.39     4297.74    130.25 o 
  -4 -18   2       87.49       85.60     27.52 o 
  -3 -18   2      130.90      182.66     28.60 o 
  -2 -18   2      554.72      549.32     53.96 o 
  -1 -18   2     1489.72     1525.34     68.18 o 
   0 -18   2    18155.06    18352.21    293.46 o 
   1 -18   2     1601.75     1616.68     74.83 o 
   2 -18   2      654.21      703.46     98.55 o 
   3 -18   2      981.79     1040.84    100.29 o 
   4 -18   2     2178.45     2081.58    100.01 o 
   5 -18   2      971.82      939.46    107.59 o 
   6 -18   2     1408.70     1230.09     78.17 o 
   7 -18   2      168.67      146.46     64.47 o 
   8 -18   2     1861.06     1863.97    125.88 o 
   9 -18   2       95.39       49.77     50.33 o 
  10 -18   2      499.67      476.42     79.83 o 
  11 -18   2       38.29      142.47     77.67 o 
  12 -18   2       38.09      103.71     84.16 o 
  13 -18   2       11.94        2.42    111.37 o 
 -13 -17   2       59.94      165.05     72.03 o 
 -12 -17   2       18.27       39.41     95.03 o 
 -11 -17   2      438.68      605.33     91.32 o 
 -10 -17   2     4074.34     4640.78    176.88 o 
  -9 -17   2      729.50      651.33     78.96 o 
  -8 -17   2      949.91      797.10     81.16 o 
  -7 -17   2        2.05      -28.28     25.56 o 
  -6 -17   2     3372.41     3213.66     94.32 o 
  -5 -17   2     3940.92     3910.07    102.68 o 
  -4 -17   2      558.53      669.24     51.26 o 
  -3 -17   2       32.51       23.41     17.29 o 
  -2 -17   2      860.00      921.17     44.03 o 
  -1 -17   2     5212.54     5435.66     91.82 o 
   0 -17   2     2386.13     2497.80     72.81 o 
   1 -17   2     3207.40     3026.56     88.38 o 
   2 -17   2     1289.48     1478.08     94.29 o 
   3 -17   2      938.80     1082.61     95.23 o 
   4 -17   2     2392.42     2265.15    101.19 o 
   5 -17   2      846.35      722.09    123.12 o 
   6 -17   2        1.91       31.65     28.50 o 
   7 -17   2      559.25      664.97     58.03 o 
   8 -17   2       28.01       47.72     46.65 o 
   9 -17   2      762.99      729.34     89.25 o 
  10 -17   2     1193.79     1120.41    107.98 o 
  11 -17   2      272.91      198.51     80.18 o 
  12 -17   2     1167.23     1180.02    157.39 o 
  13 -17   2      327.50      238.31    133.16 o 
 -13 -16   2     1993.74     2522.04    142.58 o 
 -12 -16   2       46.90       59.01    114.40 o 
 -11 -16   2      874.33     1046.84    106.47 o 
 -10 -16   2       80.85       43.48     44.35 o 
  -9 -16   2      673.41      584.57     76.72 o 
  -8 -16   2       84.24       60.66     39.21 o 
  -7 -16   2      726.22      652.98     49.72 o 
  -6 -16   2    11991.16    11291.38    232.61 o 
  -5 -16   2        6.61       18.78     17.98 o 
  -4 -16   2        6.95        2.02     16.73 o 
  -3 -16   2       10.00       24.51     15.72 o 
  -2 -16   2     7535.57     7519.09    118.46 o 
  -1 -16   2     7251.77     6921.59    124.22 o 
   0 -16   2     1656.48     1581.35     65.08 o 
   1 -16   2       54.72       81.62     31.13 o 
   2 -16   2     2336.32     2092.70     74.48 o 
   3 -16   2     1802.78     1883.96    114.07 o 
   4 -16   2     9905.14     9706.00    164.84 o 
   5 -16   2      714.34      868.68     44.54 o 
   6 -16   2      953.53      877.69     92.84 o 
   7 -16   2      224.04      243.50     63.83 o 
   8 -16   2        0.17       43.80     43.82 o 
   9 -16   2     7891.81     7605.43    244.13 o 
  10 -16   2        5.23       47.83     62.02 o 
  11 -16   2       13.49        7.65     67.72 o 
  12 -16   2      107.75      149.62     77.84 o 
  13 -16   2        1.00       60.51     86.55 o 
 -13 -15   2        2.23       74.44     54.03 o 
 -12 -15   2      702.51      895.47    131.95 o 
 -11 -15   2     1875.85     1581.66    342.59 o 
 -10 -15   2     1626.91     1642.76     96.56 o 
  -9 -15   2     1679.42     1577.92     93.11 o 
  -8 -15   2      657.76      737.10     53.48 o 
  -7 -15   2      623.29      556.81     56.39 o 
  -6 -15   2    11804.56    11855.72    202.10 o 
  -5 -15   2     4710.07     5268.81     98.96 o 
  -4 -15   2      516.86      423.09     29.69 o 
  -3 -15   2     9105.21     9471.10    132.76 o 
  -2 -15   2      196.35      220.38     23.45 o 
  -1 -15   2     5981.03     6448.60    100.82 o 
   0 -15   2       72.94       91.99     24.57 o 
   1 -15   2      802.11      778.70     46.12 o 
   2 -15   2      557.49      624.47     42.71 o 
   3 -15   2        1.28       24.70     29.49 o 
   4 -15   2      123.77       65.31     13.68 o 
   5 -15   2      203.93      178.47     21.13 o 
   6 -15   2        3.12       12.28     17.65 o 
   7 -15   2      813.57      831.19     56.09 o 
   8 -15   2     6764.45     6908.09    213.54 o 
   9 -15   2       26.83       -0.93     42.15 o 
  10 -15   2      576.67      671.55    107.78 o 
  11 -15   2      150.21      175.48     62.63 o 
  12 -15   2     2305.47     2618.82    200.87 o 
  13 -15   2     1264.66     1573.46    172.87 o 
  14 -15   2       51.69      -60.53    119.84 o 
 -13 -14   2     2311.85     2450.58    138.61 o 
 -12 -14   2       25.53       17.50     69.00 o 
 -11 -14   2       34.37       77.68     51.67 o 
 -10 -14   2        0.99      -17.39     36.08 o 
  -9 -14   2      431.65      618.20     72.34 o 
  -8 -14   2     3524.58     3651.87    101.40 o 
  -7 -14   2     7343.73     7067.42    134.45 o 
  -6 -14   2       75.50       92.01     24.12 o 
  -5 -14   2        2.30        5.73     15.13 o 
  -4 -14   2      163.97      153.75     20.85 o 
  -3 -14   2      915.45     1018.82     40.59 o 
  -2 -14   2     8487.56     9333.10    133.79 o 
  -1 -14   2     3698.59     3799.16     69.07 o 
   0 -14   2      254.54      225.97     28.96 o 
   1 -14   2      106.28      112.50     23.28 o 
   2 -14   2     6265.12     5972.95    128.05 o 
   3 -14   2    10918.94    10924.70    180.23 o 
   4 -14   2      102.40       92.34     14.71 o 
   5 -14   2      809.53      870.98     46.56 o 
   6 -14   2       75.53       72.23     18.70 o 
   7 -14   2      485.71      446.84     42.44 o 
   8 -14   2     5448.68     5366.54    139.90 o 
   9 -14   2      244.78      187.37     40.27 o 
  10 -14   2     3206.18     3347.30    133.00 o 
  11 -14   2     6266.39     6814.78    380.49 o 
  12 -14   2      519.64      589.16    114.16 o 
  13 -14   2     1559.68     1345.26    213.66 o 
  14 -14   2       56.57      107.74    129.53 o 
 -13 -13   2       36.12       82.09     33.10 o 
 -12 -13   2       94.01       71.18     67.79 o 
 -11 -13   2      745.16     1022.39    219.11 o 
 -10 -13   2      103.07       70.43     49.62 o 
  -9 -13   2       16.83        5.59     27.59 o 
  -8 -13   2        0.36       22.14     24.52 o 
  -7 -13   2     4106.05     4096.27     95.31 o 
  -6 -13   2     9662.39     9106.67    152.15 o 
  -5 -13   2       84.01      108.27     18.02 o 
  -4 -13   2      567.29      650.01     31.29 o 
  -3 -13   2      839.87      836.29     33.61 o 
  -2 -13   2     1649.18     1708.72     52.44 o 
  -1 -13   2     1158.47     1417.61     46.95 o 
   0 -13   2      180.03      166.08     44.52 o 
   1 -13   2     1558.62     1642.63     57.44 o 
   2 -13   2      429.63      382.72     38.60 o 
   3 -13   2        8.71        6.38      9.70 o 
   4 -13   2      461.78      515.31     25.63 o 
   5 -13   2      162.06      100.96     16.98 o 
   6 -13   2       23.19       42.26     15.96 o 
   7 -13   2        2.69      -12.01     19.82 o 
   8 -13   2     1263.24     1089.33     72.72 o 
   9 -13   2      373.37      311.23     46.20 o 
  10 -13   2     5659.83     5874.73    160.28 o 
  11 -13   2     4974.30     5681.45    163.19 o 
  12 -13   2     4915.07     5068.75    340.93 o 
  13 -13   2      536.64      646.34    123.71 o 
  14 -13   2        0.04      -21.79    111.37 o 
 -13 -12   2      217.34      204.58    105.32 o 
 -12 -12   2      374.51      338.65     55.33 o 
 -11 -12   2      938.11      770.11     80.47 o 
 -10 -12   2       15.80      -30.33     31.03 o 
  -9 -12   2      343.45      264.86     40.57 o 
  -8 -12   2     1643.81     1803.72     69.60 o 
  -7 -12   2     3737.59     3380.39     83.14 o 
  -6 -12   2      101.59      141.36     21.08 o 
  -5 -12   2       65.19       89.31     17.39 o 
  -4 -12   2      501.94      439.94     24.79 o 
  -3 -12   2      113.15      123.09     17.20 o 
  -2 -12   2     6575.44     6259.56     96.57 o 
  -1 -12   2       32.22       16.57     11.72 o 
   0 -12   2     2356.43     2509.58     75.21 o 
   1 -12   2     1345.33     1225.30     52.91 o 
   2 -12   2    22772.38    22631.21    339.63 o 
   3 -12   2     1969.78     2112.56     49.88 o 
   4 -12   2       74.73       84.43     14.69 o 
   5 -12   2       57.35       25.10     13.32 o 
   6 -12   2     3023.57     3047.28     64.71 o 
   7 -12   2     1732.58     1693.02     61.80 o 
   8 -12   2      626.31      505.27     44.15 o 
   9 -12   2      118.42       70.87     33.20 o 
  10 -12   2      176.60      148.72     41.07 o 
  11 -12   2     3486.07     3635.62    127.06 o 
  12 -12   2     1060.31     1058.16     93.97 o 
  13 -12   2       31.56       64.60     69.19 o 
  14 -12   2      834.05      587.12    191.27 o 
 -13 -11   2      101.32      116.21    101.69 o 
 -12 -11   2      199.13       90.42     35.16 o 
 -11 -11   2      192.22      107.63     40.36 o 
 -10 -11   2       51.17       12.39     30.54 o 
  -9 -11   2       80.84       35.29     28.12 o 
  -8 -11   2       36.71       22.40     23.53 o 
  -7 -11   2     1345.36     1115.70     48.70 o 
  -6 -11   2       75.50       58.46     17.22 o 
  -5 -11   2     8748.09     8763.98    115.15 o 
  -4 -11   2     9377.61    10584.54    128.55 o 
  -3 -11   2    17124.50    17454.37    190.38 o 
  -2 -11   2        2.46        7.20     11.42 o 
  -1 -11   2     1851.09     1839.07     44.47 o 
   0 -11   2    24099.93    25462.11    374.53 o 
   1 -11   2    19268.47    19081.01    293.04 o 
   2 -11   2    16335.07    16333.91    254.70 o 
   3 -11   2     3533.22     3746.44     63.00 o 
   4 -11   2        0.98       11.23     13.41 o 
   5 -11   2      219.24      189.09     19.07 o 
   6 -11   2    18708.27    18764.37    248.18 o 
   7 -11   2      249.69      184.02     26.71 o 
   8 -11   2     1239.16     1180.04     61.30 o 
   9 -11   2      282.39      199.03     39.14 o 
  10 -11   2     1336.56     1266.56     78.25 o 
  11 -11   2     6555.97     7224.73    185.03 o 
  12 -11   2      109.04       67.00     45.99 o 
  13 -11   2       21.84        2.42     92.00 o 
  14 -11   2      324.51       93.21    124.69 o 
  15 -11   2        7.26       -9.68    108.95 o 
 -12 -10   2        3.49       42.37     85.95 o 
 -11 -10   2     1082.07     1051.60     68.17 o 
 -10 -10   2     1250.72     1293.76     67.54 o 
  -9 -10   2     6902.67     6801.43    153.05 o 
  -8 -10   2       51.26       -9.68     20.20 o 
  -7 -10   2     1134.36     1093.07     46.97 o 
  -6 -10   2       41.99       61.84     16.62 o 
  -5 -10   2      610.70      729.06     33.55 o 
  -4 -10   2    44252.88    50458.40    481.07 o 
  -3 -10   2     1745.64     2061.91     42.86 o 
  -2 -10   2     1035.96      994.52     41.93 o 
  -1 -10   2     3525.92     3241.38     61.44 o 
   0 -10   2     8017.50     7629.33    141.49 o 
   1 -10   2    55373.93    55887.58    694.25 o 
   2 -10   2      417.71      503.69     21.10 o 
   3 -10   2     1251.09     1284.42     35.00 o 
   4 -10   2      640.30      844.07     29.97 o 
   5 -10   2     1928.64     1657.86     44.54 o 
   6 -10   2     1579.36     1425.69     50.05 o 
   7 -10   2      442.22      414.96     33.42 o 
   8 -10   2       82.80       35.05     23.07 o 
   9 -10   2     1209.54     1312.30     88.24 o 
  10 -10   2    16890.51    17673.14    324.15 o 
  11 -10   2       63.20       57.96     47.59 o 
  12 -10   2      311.40      160.70     75.66 o 
  13 -10   2      934.33     1077.39    225.16 o 
  14 -10   2       76.81       23.00    111.37 o 
  15 -10   2      121.35     -115.00    106.53 o 
 -12  -9   2     1043.10      910.33    167.06 o 
 -11  -9   2       30.03       29.06     48.57 o 
 -10  -9   2      265.98      233.66     36.13 o 
  -9  -9   2     3294.41     3322.34     97.38 o 
  -8  -9   2     7860.12     7356.05    166.16 o 
  -7  -9   2      153.22      168.10     25.42 o 
  -6  -9   2      768.07      747.82     40.72 o 
  -5  -9   2        1.00      -19.32     10.76 o 
  -4  -9   2      981.28     1190.66     40.38 o 
  -3  -9   2     1005.96     1166.91     30.97 o 
  -2  -9   2      928.18      962.16     28.18 o 
  -1  -9   2     8228.33     8692.73    122.87 o 
   0  -9   2    22569.23    23280.97    337.44 o 
   1  -9   2     3196.16     3350.98     71.89 o 
   2  -9   2      562.08      547.40     25.10 o 
   3  -9   2     3055.02     2862.90     52.09 o 
   4  -9   2      210.52      220.45     19.89 o 
   5  -9   2      144.66      186.79     19.15 o 
   6  -9   2       47.62       36.86     15.90 o 
   7  -9   2       54.95       36.74     19.48 o 
   8  -9   2      251.19      264.24     37.77 o 
   9  -9   2     8505.93     8874.63    193.61 o 
  10  -9   2    16694.54    16951.40    314.04 o 
  11  -9   2      155.01      196.91     45.43 o 
  12  -9   2      291.33      246.83     56.79 o 
  13  -9   2      433.76      410.38    152.53 o 
  14  -9   2      477.99      276.01    162.21 o 
  15  -9   2        0.17       84.74    142.85 o 
 -12  -8   2       12.65      -33.90     78.69 o 
 -11  -8   2     2684.96     3131.07    161.79 o 
 -10  -8   2     7578.65     6948.38    150.26 o 
  -9  -8   2     3836.36     4092.73    107.02 o 
  -8  -8   2       98.80       44.96     22.12 o 
  -7  -8   2      308.46      260.79     32.01 o 
  -6  -8   2     1077.15      923.24     39.91 o 
  -5  -8   2     6002.21     6442.38    101.45 o 
  -4  -8   2    30298.68    29707.64    384.04 o 
  -3  -8   2       79.41       67.39     13.29 o 
  -2  -8   2     7213.09     7443.35     96.21 o 
  -1  -8   2    10466.99    10924.29    134.72 o 
   0  -8   2      490.03      352.06     26.50 o 
   1  -8   2      195.41      154.04     17.68 o 
   2  -8   2       11.30      -17.23     12.13 o 
   3  -8   2       11.01        8.36      8.95 o 
   4  -8   2     1930.89     2050.94     47.78 o 
   5  -8   2     2102.78     1992.28     51.70 o 
   6  -8   2      201.37      206.90     24.47 o 
   7  -8   2      144.73      114.72     24.48 o 
   8  -8   2      243.37      287.04     38.85 o 
   9  -8   2     1661.42     1964.87     85.24 o 
  10  -8   2     3315.38     3266.50    112.12 o 
  11  -8   2        5.02        4.39     32.22 o 
  12  -8   2       72.18       68.56     44.47 o 
  13  -8   2       48.01       20.58     96.84 o 
  14  -8   2      573.40      904.28    215.48 o 
  15  -8   2      152.92      108.95    130.74 o 
 -12  -7   2     5002.06     5004.42    323.22 o 
 -11  -7   2     5092.75     5114.11    298.09 o 
 -10  -7   2       53.97       82.84     32.62 o 
  -9  -7   2     9726.89     9888.61    187.73 o 
  -8  -7   2      243.93      315.23     33.23 o 
  -7  -7   2     1020.85      987.16     48.37 o 
  -6  -7   2      137.38       43.41     15.69 o 
  -5  -7   2    31839.01    31507.79    384.61 o 
  -4  -7   2       66.85       26.28     10.46 o 
  -3  -7   2      810.61      789.66     30.64 o 
  -2  -7   2    10818.65    10880.06    146.83 o 
  -1  -7   2       95.81       42.21     15.97 o 
   0  -7   2        4.82       30.06     13.61 o 
   1  -7   2      171.84      236.92     19.01 o 
   2  -7   2     5653.65     5363.57     82.31 o 
   3  -7   2     1195.98     1153.74     50.60 o 
   4  -7   2    47417.50    48334.80    498.83 o 
   5  -7   2       15.35       16.46     13.36 o 
   6  -7   2     1264.85     1118.57     49.31 o 
   7  -7   2      785.79      829.13     47.29 o 
   8  -7   2     8410.84     8349.86    177.38 o 
   9  -7   2     1206.62     1357.31     71.99 o 
  10  -7   2      601.79      557.20     55.91 o 
  11  -7   2       21.34       42.97     34.34 o 
  12  -7   2      120.99      143.39     58.44 o 
  13  -7   2     1018.60      656.12    176.74 o 
  14  -7   2     2651.99     2965.85    336.53 o 
  15  -7   2       36.88     -144.06    100.48 o 
 -12  -6   2     3200.72     3475.49    263.90 o 
 -11  -6   2     3193.68     3169.06    128.25 o 
 -10  -6   2     2457.42     2564.94    142.40 o 
  -9  -6   2     1017.15     1149.22     61.81 o 
  -8  -6   2       27.60        5.31     18.33 o 
  -7  -6   2        1.39       -5.10     19.03 o 
  -6  -6   2      675.96      457.44     31.69 o 
  -5  -6   2     7594.65     8235.39    126.09 o 
  -4  -6   2      417.63      415.01     25.90 o 
  -3  -6   2     6932.50     6383.75    103.08 o 
  -2  -6   2     1259.59     1393.65     34.62 o 
  -1  -6   2     1342.80     1050.99     28.68 o 
   0  -6   2     9845.07    10147.22    213.17 o 
   1  -6   2      474.76      402.30     28.87 o 
   2  -6   2      256.75      306.74     15.91 o 
   3  -6   2     6000.21     6325.86     84.60 o 
   4  -6   2     3595.17     3946.89     75.31 o 
   5  -6   2       50.13       66.31     17.55 o 
   6  -6   2        1.82       -1.02     16.26 o 
   7  -6   2    10143.26    10362.91    181.71 o 
   8  -6   2     5740.12     5726.55    137.80 o 
   9  -6   2      141.50       88.69     34.71 o 
  10  -6   2       71.31       67.41     32.84 o 
  11  -6   2       13.42       12.71     31.88 o 
  12  -6   2      299.49      256.91     56.41 o 
  13  -6   2        4.11       42.37     95.63 o 
  14  -6   2     2097.46     3422.23    359.53 o 
 -12  -5   2        2.54       23.00     79.90 o 
 -11  -5   2     7371.97     7592.36    205.59 o 
 -10  -5   2     2704.34     2724.24    110.47 o 
  -9  -5   2      120.62       96.54     34.17 o 
  -8  -5   2      977.73      921.90     43.05 o 
  -7  -5   2      903.20      811.84     40.78 o 
  -6  -5   2     1470.85     1971.18     66.59 o 
  -5  -5   2       44.75       50.76     13.93 o 
  -4  -5   2        2.72       -9.34      9.07 o 
  -3  -5   2    15427.72    14747.75    198.39 o 
  -2  -5   2     8245.10     8638.59    117.06 o 
  -1  -5   2    72858.12    72431.49    970.92 o 
   0  -5   2      389.83      417.70     31.18 o 
   1  -5   2      551.11      585.16     17.92 o 
   2  -5   2     1964.87     1917.59     35.36 o 
   3  -5   2     9000.98     8719.35    107.37 o 
   4  -5   2       25.27       45.51     14.93 o 
   5  -5   2        0.30       -5.48     13.18 o 
   6  -5   2      350.08      349.86     31.18 o 
   7  -5   2    21191.96    21197.71    313.09 o 
   8  -5   2     7345.73     7368.44    161.08 o 
   9  -5   2        0.89      -12.66     23.26 o 
  10  -5   2        4.91      -30.72     26.01 o 
  11  -5   2     1154.34     1169.69     45.85 o 
  12  -5   2     2272.98     2181.10    121.59 o 
  13  -5   2      349.73      291.74    125.90 o 
 -12  -4   2      272.77      383.74    113.79 o 
 -11  -4   2      652.70      600.20     64.06 o 
 -10  -4   2       72.33       45.34     33.05 o 
  -9  -4   2        3.52       -3.13     24.40 o 
  -8  -4   2     1880.10     1922.98     61.80 o 
  -7  -4   2     1232.30     1248.27     46.79 o 
  -6  -4   2     8670.13     9416.59    151.75 o 
  -5  -4   2        7.51        4.29     11.97 o 
  -4  -4   2        2.76       -4.81      8.47 o 
  -3  -4   2      930.74      904.12     33.13 o 
  -2  -4   2    64352.91    64045.83    845.48 o 
  -1  -4   2        2.40        3.07      5.72 o 
   0  -4   2     2488.36     2399.46    154.40 o 
   1  -4   2     1245.82     1176.05     23.85 o 
   2  -4   2    23440.67    22861.80    274.59 o 
   3  -4   2        6.01       22.69     11.88 o 
   4  -4   2      174.62      177.50     22.58 o 
   5  -4   2       38.52       10.51     14.26 o 
   6  -4   2     1978.90     2078.33     71.01 o 
   7  -4   2     8209.55     8583.50    157.96 o 
   8  -4   2      665.10      763.26     52.07 o 
   9  -4   2      933.93      917.42     87.30 o 
  10  -4   2      853.90      775.69     36.26 o 
  11  -4   2      284.18      354.25     50.89 o 
  12  -4   2       37.15       78.07     45.10 o 
  13  -4   2      216.61      334.11    130.74 o 
 -12  -3   2      586.51      639.17    127.11 o 
 -11  -3   2      581.34      441.62     57.98 o 
 -10  -3   2     1312.03     1263.76    105.55 o 
  -9  -3   2       16.62       18.03     25.08 o 
  -8  -3   2    25386.55    26578.64    421.23 o 
  -7  -3   2    14655.72    16463.39    200.45 o 
  -6  -3   2     3626.14     3601.69     70.98 o 
  -5  -3   2      541.38      556.15     39.35 o 
  -4  -3   2     2295.71     2488.99     54.44 o 
  -3  -3   2    62311.86    61610.22    928.40 o 
  -2  -3   2     8099.08     8082.77    166.53 o 
  -1  -3   2        0.50        4.21      5.46 o 
   0  -3   2       26.36      -11.88      5.94 o 
   1  -3   2     1437.23     1430.96     25.13 o 
   2  -3   2   143628.88   142321.30   1587.50 o 
   3  -3   2      150.60      170.71     18.51 o 
   4  -3   2        3.85      -17.23     11.43 o 
   5  -3   2      594.23      664.25     35.18 o 
   6  -3   2     5740.57     5807.71    115.10 o 
   7  -3   2    21632.21    21828.69    318.89 o 
   8  -3   2       31.89       28.52     22.11 o 
   9  -3   2      232.29      239.41     39.84 o 
  10  -3   2     1229.08     1270.02     46.62 o 
  11  -3   2      853.06      782.05    120.91 o 
  12  -3   2     1180.11     1051.22     93.30 o 
 -12  -2   2      212.67      198.11     59.42 o 
 -11  -2   2     3366.44     3743.55    153.96 o 
 -10  -2   2       38.26       37.76     29.39 o 
  -9  -2   2      905.28      823.47     56.80 o 
  -8  -2   2    60120.78    62278.39    794.22 o 
  -7  -2   2        0.57       23.32     17.99 o 
  -6  -2   2      601.16      518.39     40.96 o 
  -5  -2   2       41.13       65.47     13.24 o 
  -4  -2   2      797.86      699.98     64.96 o 
  -3  -2   2     7609.93     8740.32    163.83 o 
  -2  -2   2      203.30      216.42     20.03 o 
  -1  -2   2     1317.85     1020.16    105.78 o 
   0  -2   2        0.02        7.10      3.30 o 
   1  -2   2      871.20      961.28     20.14 o 
   2  -2   2     5079.99     5016.18     87.46 o 
   3  -2   2       91.80      124.44     18.89 o 
   4  -2   2        1.01       21.12     14.28 o 
   5  -2   2     7570.76     7215.77    126.59 o 
   6  -2   2     5612.17     5351.96    130.31 o 
   7  -2   2     8132.46     8006.01    149.18 o 
   8  -2   2      113.15       96.58     17.46 o 
   9  -2   2      869.03      887.57     53.53 o 
  10  -2   2     3519.03     3592.26     80.77 o 
  11  -2   2      125.23       66.48     40.86 o 
  12  -2   2      471.69      619.66     85.79 o 
 -12  -1   2     2099.68     2546.05    194.94 o 
 -11  -1   2     1303.49     1371.79     86.65 o 
 -10  -1   2     1140.16     1168.34     82.14 o 
  -9  -1   2        3.30       11.71     20.86 o 
  -8  -1   2    12808.96    13654.00    238.77 o 
  -7  -1   2      999.93     1124.43     47.94 o 
  -6  -1   2      217.13      189.66     24.86 o 
  -5  -1   2      442.56      413.70     44.12 o 
  -4  -1   2      455.42      553.58     33.55 o 
  -3  -1   2     9951.04     9982.17    245.09 o 
  -2  -1   2      242.33      222.33     17.87 o 
  -1  -1   2      229.99       76.92     47.53 o 
   0  -1   2       40.45        3.16      6.16 o 
   1  -1   2       80.05      -29.06     17.96 o 
   2  -1   2       59.15       60.57      7.37 o 
   3  -1   2        7.06       12.59     12.09 o 
   4  -1   2       41.18       47.77     16.28 o 
   5  -1   2    39353.28    38091.50    549.72 o 
   6  -1   2     8136.04     8250.04    111.88 o 
   7  -1   2      342.30      312.90     26.77 o 
   8  -1   2      925.18     1067.36     38.79 o 
   9  -1   2     1221.15     1287.13     47.43 o 
  10  -1   2     3298.45     3218.50    108.31 o 
  11  -1   2     1357.88     1408.00    113.59 o 
  12  -1   2     1107.25     1004.76    165.85 o 
 -12   0   2      537.65      533.26     87.69 o 
 -11   0   2       61.57       55.56     36.91 o 
 -10   0   2       74.93       79.59     35.02 o 
  -9   0   2       12.29       28.16     18.91 o 
  -8   0   2    25574.37    27890.87    699.12 o 
  -7   0   2      493.47      602.37     41.07 o 
  -6   0   2        1.66       13.13     15.47 o 
  -5   0   2       11.45       -8.82     12.99 o 
  -4   0   2     4493.04     5036.36    121.44 o 
  -3   0   2      712.68      651.56     48.79 o 
  -2   0   2        2.82      -10.09      8.15 o 
  -1   0   2       25.38        6.56      6.81 o 
   0   0   2    14279.74       -1.21      1.71 o 
   1   0   2      132.26      117.91      9.85 o 
   2   0   2       19.57       17.10      8.90 o 
   3   0   2       24.76        9.97      7.85 o 
   4   0   2     2752.25     2797.46     50.34 o 
   5   0   2    37894.54    38125.37    443.83 o 
   6   0   2      643.76      608.97     27.51 o 
   7   0   2      171.94      200.97     19.36 o 
   8   0   2     3233.21     3281.96     84.32 o 
   9   0   2     1926.18     1733.37     57.28 o 
  10   0   2        0.30       31.46     28.35 o 
  11   0   2        6.60       36.63     43.86 o 
  12   0   2      386.20      518.12    134.37 o 
 -13   1   2      908.35      892.18    194.90 o 
 -12   1   2      348.10      290.69     68.79 o 
 -11   1   2       91.67       46.90     35.87 o 
 -10   1   2     5091.05     4743.49    150.88 o 
  -9   1   2      678.29      882.98     50.08 o 
  -8   1   2     7235.57     7709.90    135.28 o 
  -7   1   2       96.46       84.52     19.09 o 
  -6   1   2      168.24      141.50     27.28 o 
  -5   1   2      428.88      385.54     28.02 o 
  -4   1   2     3508.18     3705.49     84.79 o 
  -3   1   2      366.88      309.44     20.74 o 
  -2   1   2      398.07      392.50     25.58 o 
  -1   1   2        3.63        3.86     23.61 o 
   1   1   2      176.88      149.66      9.69 o 
   2   1   2        1.07      -16.76      8.38 o 
   3   1   2       57.55       70.41     10.36 o 
   4   1   2    26690.39    26954.73    319.98 o 
   5   1   2    64046.44    63413.70    770.87 o 
   6   1   2      363.63      290.89     27.30 o 
   7   1   2        3.44       19.48     24.10 o 
   8   1   2    15145.09    15271.84    270.78 o 
   9   1   2     1111.41      989.20     54.73 o 
  10   1   2      290.41      243.97     43.33 o 
  11   1   2      940.87      893.07    140.59 o 
  12   1   2      127.35       89.58     96.84 o 
 -14   2   2      361.82      392.22    148.90 o 
 -13   2   2     3314.56     3440.39    335.32 o 
 -12   2   2      269.50      253.46     65.85 o 
 -11   2   2      126.10       63.26     38.04 o 
 -10   2   2     2434.92     2148.98    104.57 o 
  -9   2   2       44.63       73.91     21.31 o 
  -8   2   2      928.48     1088.83     46.91 o 
  -7   2   2        6.88      -12.45     13.05 o 
  -6   2   2      166.87      107.25     16.17 o 
  -5   2   2      366.09      433.41     26.27 o 
  -4   2   2      460.65      483.79     26.66 o 
  -3   2   2        7.03      -20.32     10.16 o 
  -2   2   2       79.85       59.26     14.58 o 
  -1   2   2     2259.74     2288.61     70.73 o 
   0   2   2      475.76      280.12     34.04 o 
   1   2   2     1267.18     1184.16     23.47 o 
   2   2   2      180.89      140.93     12.41 o 
   3   2   2      252.12      279.80     16.84 o 
   4   2   2    24259.75    24307.63    289.69 o 
   5   2   2    17201.56    16552.24    216.27 o 
   6   2   2      195.55      188.88     22.16 o 
   7   2   2     1306.86     1276.68     54.28 o 
   8   2   2    16923.18    17056.11    277.26 o 
   9   2   2        0.87       18.06     24.85 o 
  10   2   2     3929.87     4005.72    135.62 o 
  11   2   2       31.31       52.78     37.03 o 
  12   2   2      482.18      284.48    111.37 o 
  13   2   2        0.98      -41.16     77.48 o 
 -15   3   2     3507.76     3770.87    387.38 o 
 -14   3   2      494.32      688.80    191.27 o 
 -13   3   2     2125.34     2498.58    292.95 o 
 -12   3   2      472.56      522.16     84.17 o 
 -11   3   2     1626.39     1470.26    100.11 o 
 -10   3   2      487.07      577.36     47.19 o 
  -9   3   2     1369.76     1666.48     63.45 o 
  -8   3   2        0.02        0.57     14.72 o 
  -7   3   2      107.95       79.39     16.77 o 
  -6   3   2      269.03      313.63     27.62 o 
  -5   3   2      177.32      165.94     15.68 o 
  -4   3   2      372.68      398.72     24.68 o 
  -3   3   2      445.32      390.62     43.92 o 
  -2   3   2      358.85      297.22     27.39 o 
  -1   3   2     3783.93     3676.71     68.33 o 
   0   3   2       14.68      -11.28      6.58 o 
   1   3   2     4840.83     4486.57     82.51 o 
   2   3   2      930.10      973.20     24.05 o 
   3   3   2     1111.81     1122.29     27.47 o 
   4   3   2    35089.88    35643.51    387.84 o 
   5   3   2       49.81       42.41     10.54 o 
   6   3   2      266.89      266.38     29.41 o 
   7   3   2     1254.65     1313.32     59.37 o 
   8   3   2        3.39        7.40     17.72 o 
   9   3   2     3796.72     3280.46     98.10 o 
  10   3   2      237.09      221.48     46.69 o 
  11   3   2     3090.32     2966.64    152.79 o 
  12   3   2     2945.72     3046.96    259.06 o 
  13   3   2        3.69      -38.74     78.69 o 
 -15   4   2     1723.48     2134.20    309.90 o 
 -14   4   2       63.04      148.90    124.69 o 
 -13   4   2      411.96      371.64    147.69 o 
 -12   4   2        0.04      -22.07     39.79 o 
 -11   4   2        1.74       33.76     40.49 o 
 -10   4   2     3322.06     3033.65     96.82 o 
  -9   4   2      292.70      316.18     30.43 o 
  -8   4   2       28.69       34.81     16.06 o 
  -7   4   2      759.10      641.65     32.44 o 
  -6   4   2       10.00       27.17     17.78 o 
  -5   4   2       46.19       45.36     12.81 o 
  -4   4   2      441.89      430.88     33.40 o 
  -3   4   2        0.02       -3.77      9.10 o 
  -2   4   2     5059.95     4830.70     95.11 o 
  -1   4   2     3807.72     4233.82     74.32 o 
   0   4   2     2631.94     2669.18     71.35 o 
   1   4   2     1713.26     1644.74     38.28 o 
   2   4   2     1336.98     1221.39     31.00 o 
   3   4   2     3516.53     3454.37     52.36 o 
   4   4   2     8261.41     8457.54    113.90 o 
   5   4   2       71.41       39.14     16.91 o 
   6   4   2      228.31      207.54     27.85 o 
   7   4   2        6.85       -6.07     16.45 o 
   8   4   2      586.96      567.39     42.94 o 
   9   4   2     1275.34     1281.35     75.27 o 
  10   4   2     3198.70     3310.68    165.47 o 
  11   4   2     4728.73     4506.99    188.63 o 
  12   4   2     2943.09     2659.58    255.43 o 
  13   4   2     1553.90     1676.61    219.11 o 
 -16   5   2      270.06      541.12    187.64 o 
 -15   5   2     1505.19     1478.08    278.43 o 
 -14   5   2      536.52      639.17    185.21 o 
 -13   5   2      332.68      496.33    147.69 o 
 -12   5   2     3410.46     3545.98    176.95 o 
 -11   5   2     3042.91     3247.35    127.29 o 
 -10   5   2     3885.83     3627.54     91.48 o 
  -9   5   2        1.43       55.85     20.09 o 
  -8   5   2       11.21       17.32     15.10 o 
  -7   5   2     5820.08     5481.68    101.94 o 
  -6   5   2        0.30       -8.59     14.53 o 
  -5   5   2        4.79        3.16     10.03 o 
  -4   5   2       26.25       39.60     10.83 o 
  -3   5   2      105.08      108.52     14.73 o 
  -2   5   2    16644.81    17046.85    209.65 o 
  -1   5   2      355.77      323.46     16.90 o 
   0   5   2    20928.25    20506.25    318.22 o 
   1   5   2      778.91      776.97     25.26 o 
   2   5   2    19367.14    20745.83    269.40 o 
   3   5   2    39751.35    39723.34    404.09 o 
   4   5   2     3309.38     3073.36     52.66 o 
   5   5   2       39.17       19.94     11.36 o 
   6   5   2     1391.40     1377.91     42.45 o 
   7   5   2     1601.40     1637.75     63.53 o 
   8   5   2     1839.45     1832.84     70.29 o 
   9   5   2     1581.85     1580.98     81.50 o 
  10   5   2       22.80       26.74     32.89 o 
  11   5   2      134.01      163.39     57.87 o 
  12   5   2     2589.26     2833.90    265.11 o 
  13   5   2      681.12      576.22    156.16 o 
 -16   6   2      245.12       16.95    130.74 o 
 -15   6   2      265.93      237.27    153.74 o 
 -14   6   2       45.23      243.32    135.58 o 
 -13   6   2       66.47      -12.11     78.69 o 
 -12   6   2     3363.36     3424.81    175.99 o 
 -11   6   2     7532.23     7742.13    210.15 o 
 -10   6   2     1427.89     1610.92     69.93 o 
  -9   6   2      556.57      397.16     45.57 o 
  -8   6   2        6.45       34.41     21.37 o 
  -7   6   2    25545.03    25188.14    436.35 o 
  -6   6   2     1281.92     1318.37     40.81 o 
  -5   6   2      476.80      489.89     28.28 o 
  -4   6   2       15.95        7.50      9.83 o 
  -3   6   2    17908.33    18244.18    222.30 o 
  -2   6   2    43660.73    44909.80    474.06 o 
  -1   6   2     8835.32     8990.89    114.09 o 
   0   6   2       15.16      -17.51      8.76 o 
   1   6   2       86.95       80.43     14.08 o 
   2   6   2   203949.14   211890.64   2496.14 o 
   3   6   2     7417.91     7442.03    101.05 o 
   4   6   2     7312.48     7365.81     98.80 o 
   5   6   2       53.58       74.32     14.14 o 
   6   6   2        5.43        1.75     12.38 o 
   7   6   2     2956.42     2821.03     76.60 o 
   8   6   2      339.30      321.85     30.02 o 
   9   6   2     2581.46     2396.67    165.93 o 
  10   6   2     5677.64     5787.57    210.31 o 
  11   6   2     2514.63     2500.31    148.26 o 
  12   6   2    13183.26    13983.08    634.33 o 
  13   6   2      137.25       -7.26     88.37 o 
 -16   7   2       22.67      -30.26     99.27 o 
 -15   7   2       64.66       21.79    108.95 o 
 -14   7   2      126.64      176.74    128.32 o 
 -13   7   2      165.08      353.48    140.42 o 
 -12   7   2      306.20      243.02     64.77 o 
 -11   7   2     2878.45     2234.85    121.96 o 
 -10   7   2      496.81      595.42     44.10 o 
  -9   7   2      133.92       87.29     22.02 o 
  -8   7   2     3397.77     3601.54     87.53 o 
  -7   7   2     9360.80     9305.88    152.60 o 
  -6   7   2       18.00        2.00     12.83 o 
  -5   7   2       11.74        7.01     11.94 o 
  -4   7   2      702.45      675.02     32.63 o 
  -3   7   2     9246.10    10136.43    137.19 o 
  -2   7   2      165.97      148.75     14.63 o 
  -1   7   2      734.89      823.42     24.75 o 
   0   7   2     1108.95     1147.14     29.37 o 
   1   7   2    56485.06    57240.47    882.71 o 
   2   7   2     1337.66     1403.44     39.35 o 
   3   7   2     4796.07     4565.06     82.27 o 
   4   7   2      261.79      252.45     18.19 o 
   5   7   2      202.96      210.50     21.20 o 
   6   7   2     2187.97     2221.21     57.46 o 
   7   7   2      642.40      616.94     38.62 o 
   8   7   2      399.62      421.06     28.11 o 
   9   7   2      485.30      495.42     32.41 o 
  10   7   2    21420.19    22511.23    522.15 o 
  11   7   2     1037.89     1065.43    107.80 o 
  12   7   2     3239.89     3713.97    300.22 o 
  13   7   2      185.98      179.16    110.16 o 
 -15   8   2        0.12      -59.32    112.58 o 
 -14   8   2       48.60       67.79    111.37 o 
 -13   8   2     4124.13     4594.04    374.06 o 
 -12   8   2       89.62      129.02     41.33 o 
 -11   8   2       10.41      -10.68     34.41 o 
 -10   8   2     1223.91     1285.93     57.70 o 
  -9   8   2        0.61       -3.52     18.22 o 
  -8   8   2    15343.85    15855.76    257.74 o 
  -7   8   2      684.74      704.86     36.01 o 
  -6   8   2      196.50      241.69     22.09 o 
  -5   8   2       40.70        9.44     12.55 o 
  -4   8   2      145.13      229.50     18.99 o 
  -3   8   2     3559.71     3113.84     62.34 o 
  -2   8   2    25602.09    26989.50    284.85 o 
  -1   8   2      970.95     1073.47     28.93 o 
   0   8   2      515.25      533.54     22.91 o 
   1   8   2    62607.01    64027.42    770.51 o 
   2   8   2     1494.10     1496.92     36.37 o 
   3   8   2     1302.35     1362.00     37.42 o 
   4   8   2     1615.15     1626.12     41.51 o 
   5   8   2      826.50      861.17     33.76 o 
   6   8   2     1961.95     1936.33     64.52 o 
   7   8   2        1.01       -3.89     16.47 o 
   8   8   2        8.24        9.98     19.07 o 
   9   8   2     4450.74     4507.61    109.23 o 
  10   8   2     2236.44     2143.53    134.37 o 
  11   8   2     2366.38     2303.68    180.98 o 
  12   8   2      147.09      267.53    124.69 o 
  13   8   2      150.18      234.85    118.63 o 
 -15   9   2       48.38       27.84    125.90 o 
 -14   9   2     1297.62     1384.87    256.64 o 
 -13   9   2     2349.31     2722.53    307.48 o 
 -12   9   2      586.14      630.94     64.83 o 
 -11   9   2      305.94      300.53     80.55 o 
 -10   9   2      828.30      732.64     52.38 o 
  -9   9   2     1307.05     1187.41     78.97 o 
  -8   9   2      194.54      222.66     27.78 o 
  -7   9   2      266.83      276.20     26.60 o 
  -6   9   2       18.02       -4.14     13.37 o 
  -5   9   2     1889.31     1993.68     57.32 o 
  -4   9   2     5274.57     7574.51    116.22 o 
  -3   9   2      115.83       61.04     10.88 o 
  -2   9   2      444.25      436.72     20.17 o 
  -1   9   2      670.70      632.24     27.97 o 
   0   9   2        5.20       12.01      9.51 o 
   1   9   2      793.93      793.90     28.89 o 
   2   9   2     2951.17     2954.05     52.41 o 
   3   9   2       13.54       13.33     10.86 o 
   4   9   2    12327.19    13621.33    162.09 o 
   5   9   2     5316.21     4714.51     88.88 o 
   6   9   2     7135.22     6532.63    121.05 o 
   7   9   2     2759.85     2547.38     77.98 o 
   8   9   2      234.40      248.43     32.96 o 
   9   9   2     2323.95     2186.34    104.81 o 
  10   9   2     6683.26     6556.63    160.85 o 
  11   9   2     4083.20     4238.14    308.69 o 
  12   9   2     1473.92     1410.29    211.85 o 
  13   9   2       72.98      134.37    110.16 o 
 -15  10   2       26.45      -42.37    119.84 o 
 -14  10   2     4840.05     5305.85    427.32 o 
 -13  10   2     7512.14     7527.21    502.38 o 
 -12  10   2      180.59      192.71     57.60 o 
 -11  10   2      262.65      234.79     69.54 o 
 -10  10   2      631.06      621.02     49.27 o 
  -9  10   2     8289.15     8180.44    203.11 o 
  -8  10   2      878.92     1023.49     51.08 o 
  -7  10   2     1933.14     1827.14     70.20 o 
  -6  10   2      448.47      477.44     33.94 o 
  -5  10   2      314.92      191.19     26.77 o 
  -4  10   2      185.05       95.44     16.72 o 
  -3  10   2     5411.45     5415.28     79.10 o 
  -2  10   2      228.44      228.02     16.83 o 
  -1  10   2      372.57      370.92     19.88 o 
   0  10   2    44395.13    44998.33    457.83 o 
   1  10   2     6921.98     6771.79    137.11 o 
   2  10   2     2810.50     2845.80     64.90 o 
   3  10   2      442.20      476.97     24.22 o 
   4  10   2     5462.13     7299.30    101.32 o 
   5  10   2      602.35      860.01     30.71 o 
   6  10   2        7.21       -4.62     16.28 o 
   7  10   2     1639.41     1608.36     69.83 o 
   8  10   2      724.68      673.43     50.26 o 
   9  10   2      791.98      943.93     64.76 o 
  10  10   2       69.28      100.35     35.88 o 
  11  10   2      881.00      755.38    162.21 o 
  12  10   2      172.93      256.64    119.84 o 
  13  10   2       91.62      -62.95     75.05 o 
  14  10   2      679.18      757.81    193.69 o 
 -15  11   2        0.50     -165.85     99.27 o 
 -14  11   2     2090.43     2180.20    307.48 o 
 -13  11   2     1804.24     1834.32    128.69 o 
 -12  11   2      579.74      528.86     63.76 o 
 -11  11   2     1493.27     1261.73    109.83 o 
 -10  11   2     6211.89     6920.54    169.96 o 
  -9  11   2    10752.21    11284.81    194.69 o 
  -8  11   2      590.70      556.22     42.40 o 
  -7  11   2      204.97      146.99     26.59 o 
  -6  11   2       13.84      -15.09     15.74 o 
  -5  11   2     1206.55     1367.89     44.35 o 
  -4  11   2       25.92       11.90     11.89 o 
  -3  11   2     9053.88     9826.25    126.26 o 
  -2  11   2        5.58        1.53     11.05 o 
  -1  11   2    32254.78    33398.09    372.75 o 
   0  11   2     1111.62     1146.59     33.14 o 
   1  11   2     2002.14     2347.45     51.38 o 
   2  11   2      129.19       88.38     14.50 o 
   3  11   2      178.30      211.78     19.47 o 
   4  11   2     2651.93     2305.77     59.14 o 
   5  11   2     3131.65     3008.61     64.85 o 
   6  11   2      192.31      270.34     24.49 o 
   7  11   2      222.57      180.37     35.47 o 
   8  11   2     5888.88     5231.09    165.38 o 
   9  11   2      721.21      688.48     88.95 o 
  10  11   2       10.59      -32.61     31.28 o 
  11  11   2       64.01       31.70     33.23 o 
  12  11   2      191.63      259.06    116.21 o 
  13  11   2     2604.67     2793.95    295.37 o 
  14  11   2        0.21      -35.11    107.74 o 
 -15  12   2      463.23      290.53    164.63 o 
 -14  12   2      927.77      920.02    221.53 o 
 -13  12   2       94.84      -16.91     71.04 o 
 -12  12   2      987.94     1050.98     83.20 o 
 -11  12   2     1410.25     1349.38     96.34 o 
 -10  12   2     4152.49     4138.31    127.84 o 
  -9  12   2      241.30      222.79     35.45 o 
  -8  12   2       44.77       39.55     21.73 o 
  -7  12   2      584.20      592.86     39.85 o 
  -6  12   2      315.57      372.49     34.05 o 
  -5  12   2      282.84      305.71     28.14 o 
  -4  12   2      522.38      684.19     33.20 o 
  -3  12   2     1661.10     1745.98     41.48 o 
  -2  12   2    16483.69    17371.13    213.29 o 
  -1  12   2    48265.78    48749.82    530.45 o 
   0  12   2     5270.69     5501.19     87.64 o 
   1  12   2     1875.88     1897.48     45.29 o 
   2  12   2       36.26       33.70     13.39 o 
   3  12   2    20169.03    20916.93    237.08 o 
   4  12   2     3429.09     3730.80     65.80 o 
   5  12   2      274.70      350.09     31.16 o 
   6  12   2      412.10      417.52     41.44 o 
   7  12   2     2011.91     2002.42     72.57 o 
   8  12   2      970.66      964.15     74.86 o 
   9  12   2      361.52      203.81     49.46 o 
  10  12   2     5277.42     5360.00    172.80 o 
  11  12   2      128.41      137.64     45.79 o 
  12  12   2      826.76      917.60    188.85 o 
  13  12   2      474.74      826.81    185.21 o 
  14  12   2     1263.45     1226.29    234.85 o 
 -15  13   2      132.34      181.58    146.48 o 
 -14  13   2      368.19      297.80    168.27 o 
 -13  13   2       17.66      -55.04     50.64 o 
 -12  13   2      628.89      641.23     70.91 o 
 -11  13   2       14.04      -18.04     37.81 o 
 -10  13   2      135.08       41.98     40.89 o 
  -9  13   2       78.59       82.18     32.41 o 
  -8  13   2        0.12      -15.26     24.99 o 
  -7  13   2        1.43       38.46     21.18 o 
  -6  13   2      795.30     1172.31     44.60 o 
  -5  13   2     8082.12     8592.76    159.26 o 
  -4  13   2     1090.06     1123.20     46.23 o 
  -3  13   2      104.89      102.35     15.30 o 
  -2  13   2    30121.57    31604.06    360.29 o 
  -1  13   2    16179.85    17246.45    214.11 o 
   0  13   2       24.49       23.71     12.08 o 
   1  13   2     1045.74      974.63     51.73 o 
   2  13   2      156.42      198.20     19.45 o 
   3  13   2     2364.71     2676.35     57.43 o 
   4  13   2     4738.34     4975.79     80.68 o 
   5  13   2      326.58      260.36     23.90 o 
   6  13   2      331.61      334.32     29.72 o 
   7  13   2     2885.58     2878.25     88.36 o 
   8  13   2     1122.74     1189.95    106.99 o 
   9  13   2      974.79      974.51     82.15 o 
  10  13   2     9012.60     8983.32    257.32 o 
  11  13   2        0.42       -5.17     40.08 o 
  12  13   2      808.29      692.59     59.43 o 
  13  13   2       62.11       36.32     98.05 o 
 -14  14   2       13.29      -23.00     96.84 o 
 -13  14   2       26.00      -53.56     53.74 o 
 -12  14   2      570.69      583.98    171.08 o 
 -11  14   2     2591.94     2846.20    149.54 o 
 -10  14   2        1.49      -21.82     29.43 o 
  -9  14   2       24.87       22.77     29.79 o 
  -8  14   2      115.05       93.71     33.76 o 
  -7  14   2     5197.21     5446.42    135.08 o 
  -6  14   2     8656.54     8397.93    155.45 o 
  -5  14   2     7467.03     8214.54    149.28 o 
  -4  14   2     1206.28     1276.18     51.31 o 
  -3  14   2        0.55       -6.73     11.45 o 
  -2  14   2     6105.52     6538.62    102.56 o 
  -1  14   2     4593.37     4725.20     80.02 o 
   0  14   2     2987.51     2914.64     52.05 o 
   1  14   2      518.34      532.74     26.93 o 
   2  14   2    20280.60    20437.04    248.50 o 
   3  14   2     6629.09     6352.76    116.55 o 
   4  14   2       52.10      113.14     18.30 o 
   5  14   2      289.42      269.53     27.06 o 
   6  14   2     3778.46     3595.31     94.20 o 
   7  14   2     3195.62     3183.90     95.80 o 
   8  14   2      158.73       92.91     46.44 o 
   9  14   2     1762.68     1557.52    100.25 o 
  10  14   2       74.11       90.18     44.79 o 
  11  14   2      508.03      538.81     86.55 o 
  12  14   2       18.01       49.55     41.91 o 
  13  14   2       56.68       76.26    112.58 o 
 -14  15   2      418.81      247.77    107.30 o 
 -13  15   2      113.59       67.07    173.65 o 
 -12  15   2     1910.53     2003.68    196.93 o 
 -11  15   2     1128.79      811.25    124.90 o 
 -10  15   2      260.87      275.99     87.16 o 
  -9  15   2      982.27     1024.04     69.79 o 
  -8  15   2       93.23       36.46     30.55 o 
  -7  15   2     7402.12     7805.11    196.78 o 
  -6  15   2     1742.47     1724.73     66.25 o 
  -5  15   2       77.74       79.79     21.01 o 
  -4  15   2       53.52       44.67     17.07 o 
  -3  15   2      230.67      307.86     33.44 o 
  -2  15   2      403.03      402.30     25.00 o 
  -1  15   2     2073.21     2315.61     51.52 o 
   0  15   2     2185.26     2341.66     54.69 o 
   1  15   2     4601.47     4611.02     75.66 o 
   2  15   2    11758.06    11735.98    161.85 o 
   3  15   2     7952.42     8101.58    119.91 o 
   4  15   2     1058.29     1129.29     43.31 o 
   5  15   2     1080.96     1290.64     51.71 o 
   6  15   2     1523.49     1394.57     60.76 o 
   7  15   2       67.59       34.86     36.58 o 
   8  15   2       74.78       51.35     39.73 o 
   9  15   2     2430.70     2112.60    189.41 o 
  10  15   2      653.34      583.71     83.73 o 
  11  15   2       14.62       62.38     51.51 o 
  12  15   2      106.61       72.71     82.92 o 
  13  15   2        6.00        3.63     99.27 o 
 -14  16   2       46.38      -34.05     71.52 o 
 -13  16   2       93.52       36.97     60.29 o 
 -12  16   2       34.16       28.79     55.76 o 
 -11  16   2      153.10       44.67     62.66 o 
 -10  16   2     6585.99     6864.28    300.32 o 
  -9  16   2       18.87      -10.79     40.49 o 
  -8  16   2     6408.28     6818.59    221.51 o 
  -7  16   2     1017.40      909.90     62.39 o 
  -6  16   2      113.02      119.94     31.14 o 
  -5  16   2     1349.91     1523.24     61.33 o 
  -4  16   2     2585.63     2538.51     67.23 o 
  -3  16   2      470.19      448.08     25.78 o 
  -2  16   2        3.13        2.42     12.82 o 
  -1  16   2     3827.26     4062.45     73.89 o 
   0  16   2      308.92      277.89     19.91 o 
   1  16   2     2332.47     2261.81     51.30 o 
   2  16   2     3663.28     3823.07     77.26 o 
   3  16   2      587.47      650.49     34.29 o 
   4  16   2      233.37      209.12     25.26 o 
   5  16   2     2557.43     2760.72     75.51 o 
   6  16   2      768.98      797.69     50.73 o 
   7  16   2     1885.16     1962.93    101.87 o 
   8  16   2       25.90       53.09     40.79 o 
   9  16   2      254.23      177.38     52.61 o 
  10  16   2      635.12      632.04    205.79 o 
  11  16   2     4366.23     4257.66    223.35 o 
  12  16   2       52.28       19.82     49.83 o 
 -13  17   2      299.09      276.09     79.92 o 
 -12  17   2       54.72      -12.20     59.56 o 
 -11  17   2       47.83      -44.41     72.38 o 
 -10  17   2     5196.79     5427.24    268.19 o 
  -9  17   2      420.28      295.78     66.26 o 
  -8  17   2     7327.52     7704.37    242.33 o 
  -7  17   2     2982.05     2708.07    107.80 o 
  -6  17   2     1567.47     1429.45    143.57 o 
  -5  17   2       38.33      -16.72     27.96 o 
  -4  17   2     1061.06      932.61     54.71 o 
  -3  17   2      497.78      538.47     38.86 o 
  -2  17   2      202.21      186.33     18.96 o 
  -1  17   2      289.99      250.79     22.23 o 
   0  17   2      229.54      236.42     19.50 o 
   1  17   2      212.50      206.64     21.06 o 
   2  17   2        5.69        6.81     15.48 o 
   3  17   2      488.66      471.69     34.54 o 
   4  17   2       54.20       28.41     19.72 o 
   5  17   2     1422.17     1397.19     57.43 o 
   6  17   2      903.05      925.69     70.67 o 
   7  17   2      732.66      567.87     62.60 o 
   8  17   2        1.98      -50.87     36.20 o 
   9  17   2       63.13       79.17     46.92 o 
  10  17   2      847.96      984.21    108.83 o 
  11  17   2        5.60       62.92     57.31 o 
  12  17   2      261.25      248.54     65.63 o 
 -13  18   2     1832.87     1802.41    156.43 o 
 -12  18   2     4491.23     4657.57    215.10 o 
 -11  18   2       29.15      -36.62     79.96 o 
 -10  18   2     2856.57     3029.53    174.44 o 
  -9  18   2      519.46      417.21     73.62 o 
  -8  18   2      424.44      419.92     90.20 o 
  -7  18   2       22.64       55.28     35.15 o 
  -6  18   2      668.43      622.03    115.32 o 
  -5  18   2     1212.19     1155.72     81.08 o 
  -4  18   2     2920.78     2598.87    174.08 o 
  -3  18   2       25.33       20.59     23.70 o 
  -2  18   2     1647.75     1716.11     66.48 o 
  -1  18   2        7.48       32.92     22.81 o 
   0  18   2    18513.85    18306.33    263.79 o 
   1  18   2    14945.21    15489.25    224.94 o 
   2  18   2       95.17      100.27     23.66 o 
   3  18   2       29.02       31.92     23.46 o 
   4  18   2       26.90        7.83     20.82 o 
   5  18   2      787.42      862.23     49.05 o 
   6  18   2     2485.86     2600.11    131.57 o 
   7  18   2      303.16      511.87     66.57 o 
   8  18   2      110.66      102.28     47.29 o 
   9  18   2       10.61       62.45     47.33 o 
  10  18   2     7500.25     7056.90    273.05 o 
  11  18   2       33.17       21.68     56.20 o 
  12  18   2      481.10      572.73    141.63 o 
 -13  19   2        0.19      -82.52    116.21 o 
 -12  19   2       77.36       66.96     73.01 o 
 -11  19   2     1595.38     1756.14    229.03 o 
 -10  19   2        4.01       18.40     50.91 o 
  -9  19   2     2802.94     2622.67    184.86 o 
  -8  19   2      106.44       56.89     49.27 o 
  -7  19   2      748.38      618.95     85.86 o 
  -6  19   2       78.68       -3.42     46.27 o 
  -5  19   2      208.41      131.67     41.71 o 
  -4  19   2      136.35      162.03     44.37 o 
  -3  19   2      367.16      400.21     40.08 o 
  -2  19   2      115.69       93.97     30.35 o 
  -1  19   2     3998.37     3785.72    120.82 o 
   0  19   2      335.47      599.54     52.42 o 
   1  19   2     4552.04     4938.32    113.92 o 
   2  19   2    16215.99    16910.55    253.36 o 
   3  19   2      245.31      249.43     39.46 o 
   4  19   2      352.89      373.23     42.29 o 
   5  19   2        7.07       20.74     29.59 o 
   6  19   2      896.82      984.36     93.35 o 
   7  19   2       24.75       15.16     44.56 o 
   8  19   2      269.33      243.08     95.03 o 
   9  19   2      340.05      263.36     75.32 o 
  10  19   2       61.12       28.28     57.10 o 
  11  19   2      322.60      269.95    102.90 o 
 -12  20   2      117.47      137.66     75.66 o 
 -11  20   2        0.31      -22.30     94.89 o 
 -10  20   2       11.49      -18.41     65.69 o 
  -9  20   2      725.23      843.89    125.11 o 
  -8  20   2       71.27      114.95     50.01 o 
  -7  20   2     2355.46     2419.47    105.52 o 
  -6  20   2     1484.29     1316.35     91.15 o 
  -5  20   2     5250.15     5613.49    257.72 o 
  -4  20   2      142.14      220.28     44.32 o 
  -3  20   2     2696.31     2420.52     84.63 o 
  -2  20   2       50.06        2.70     26.21 o 
  -1  20   2    11041.93    10713.00    261.30 o 
   0  20   2    23659.93    24174.39    401.89 o 
   1  20   2      287.98      431.02     48.91 o 
   2  20   2      218.11      337.12     57.66 o 
   3  20   2      166.21      169.51     33.37 o 
   4  20   2       22.40       56.14     29.36 o 
   5  20   2     3639.57     3146.79    167.64 o 
   6  20   2      120.53       79.93     49.31 o 
   7  20   2      461.71      434.37     73.34 o 
   8  20   2       99.09       92.81     56.02 o 
   9  20   2        5.73      125.05     65.56 o 
  10  20   2       56.32      103.92     67.15 o 
  11  20   2      636.41      598.13    109.55 o 
 -12  21   2       96.42        7.11     63.57 o 
 -11  21   2     1241.03     1255.06    189.81 o 
 -10  21   2     2912.19     2899.73    207.54 o 
  -9  21   2     1123.86     1280.46    105.36 o 
  -8  21   2      400.01      248.22     59.06 o 
  -7  21   2      296.78      262.34     50.34 o 
  -6  21   2       16.92      -29.70     36.34 o 
  -5  21   2     1522.80     1410.44     96.42 o 
  -4  21   2      694.37      897.40    147.93 o 
  -3  21   2      951.83      905.48     58.50 o 
  -2  21   2      330.12      291.08     43.27 o 
  -1  21   2     1124.96     1135.20     80.07 o 
   0  21   2       56.99      265.44     50.58 o 
   1  21   2     5221.05     5684.17    170.40 o 
   2  21   2      664.37      629.28     62.24 o 
   3  21   2      737.93      690.98     58.35 o 
   4  21   2     1068.31     1239.53     77.86 o 
   5  21   2     1057.69     1113.51     99.94 o 
   6  21   2      188.02      233.58     60.79 o 
   7  21   2      681.70      747.30     90.84 o 
   8  21   2     2820.69     2737.40    184.07 o 
   9  21   2      275.96      182.33     78.69 o 
  10  21   2       75.62        7.35     59.92 o 
 -11  22   2       87.68       74.16     75.11 o 
 -10  22   2      371.25      315.63     88.81 o 
  -9  22   2      350.52      305.58     78.43 o 
  -8  22   2       99.54      162.09     56.94 o 
  -7  22   2      602.31      622.61     65.50 o 
  -6  22   2     3015.03     2654.95    126.70 o 
  -5  22   2      917.81      816.95     79.85 o 
  -4  22   2     3674.97     3588.93    140.70 o 
  -3  22   2      444.04      447.33     46.32 o 
  -2  22   2     2020.39     1932.46    105.36 o 
  -1  22   2      452.31      538.78     74.96 o 
   0  22   2      106.11       72.95     39.23 o 
   1  22   2      199.82      247.33     53.04 o 
   2  22   2       41.63       52.30     35.41 o 
   3  22   2     5375.51     5666.76    189.99 o 
   4  22   2     7985.57     7982.88    211.07 o 
   5  22   2     1504.07     1517.00    216.32 o 
   6  22   2       15.63       -2.77     47.39 o 
   7  22   2      244.18      166.04     61.70 o 
   8  22   2     2534.17     2533.39    183.78 o 
   9  22   2      123.99      138.69     76.76 o 
  10  22   2      970.67      755.47    118.50 o 
 -11  23   2       24.37       29.23     83.42 o 
 -10  23   2      326.89      112.99    143.33 o 
  -9  23   2      214.39      223.89    108.00 o 
  -8  23   2      149.33      145.92     57.77 o 
  -7  23   2      544.89      615.33     74.61 o 
  -6  23   2       18.77       -6.89     40.85 o 
  -5  23   2     1938.05     1823.64    112.77 o 
  -4  23   2     3183.09     3281.27    141.37 o 
  -3  23   2        0.45       30.02     27.92 o 
  -2  23   2     1831.06     1709.68     93.68 o 
  -1  23   2     3202.95     3457.89    131.18 o 
   0  23   2      789.41      872.83     91.03 o 
   1  23   2        1.64      -31.20     37.34 o 
   2  23   2       61.27       85.05     45.44 o 
   3  23   2       15.50       81.36     39.24 o 
   4  23   2     1332.91     1206.88     88.50 o 
   5  23   2       12.00       -8.74     47.51 o 
   6  23   2      153.63      133.08     61.20 o 
   7  23   2        0.38      -19.92     51.20 o 
   8  23   2     2171.74     2385.00    275.40 o 
   9  23   2       34.48      -17.15    105.92 o 
 -10  24   2      561.21      441.04    179.77 o 
  -9  24   2      330.82      280.91    172.04 o 
  -8  24   2      220.47      144.61     57.81 o 
  -7  24   2      753.06      680.41     71.45 o 
  -6  24   2      302.74      352.23     65.87 o 
  -5  24   2     4607.25     4250.89    163.90 o 
  -4  24   2      243.06      111.44     50.14 o 
  -3  24   2      166.80      110.20     47.00 o 
  -2  24   2      453.51      417.29     56.07 o 
  -1  24   2     1117.96     1141.93    121.26 o 
   0  24   2      319.22      329.16     59.04 o 
   1  24   2      574.24      549.79     68.30 o 
   2  24   2      923.54      856.81     81.61 o 
   3  24   2      512.37      332.05     54.89 o 
   4  24   2      911.55      745.47     91.09 o 
   5  24   2       74.89      101.70     95.01 o 
   6  24   2      220.07      179.99    149.60 o 
   7  24   2      966.09     1201.22    169.28 o 
   8  24   2      230.59       92.15    135.58 o 
  -9  25   2      268.59      202.16    158.58 o 
  -8  25   2       78.67      109.11     65.40 o 
  -7  25   2      998.18     1172.22    102.65 o 
  -6  25   2      580.44      355.12     66.86 o 
  -5  25   2       14.55      -46.85     37.90 o 
  -4  25   2        0.12      -22.01     46.12 o 
  -3  25   2     1383.68     1286.41     94.88 o 
  -2  25   2       10.31       -6.45     37.11 o 
  -1  25   2      238.48      147.57     49.30 o 
   0  25   2        1.60       22.85     50.15 o 
   1  25   2     1561.78     1606.68    107.65 o 
   2  25   2      239.59      341.33    110.08 o 
   3  25   2      475.72      384.30     60.61 o 
   4  25   2       26.07       72.55     56.11 o 
   5  25   2       92.74      237.20     71.92 o 
   6  25   2      790.56      740.84     99.88 o 
   7  25   2     1413.57     1222.56    166.04 o 
  -8  26   2      572.22      501.55    314.74 o 
  -7  26   2       12.67       36.34     51.78 o 
  -6  26   2      109.15       57.85     57.35 o 
  -5  26   2      220.42       26.34     81.10 o 
  -4  26   2        0.55       11.98     52.59 o 
  -3  26   2       19.86       -4.09     32.65 o 
  -2  26   2      449.92      403.50     59.22 o 
  -1  26   2      301.28      242.42     65.35 o 
   0  26   2      739.40      500.28     69.32 o 
   1  26   2     1352.90     1505.69    120.56 o 
   2  26   2     7733.09     7748.04    226.76 o 
   3  26   2       43.39       -7.51     55.16 o 
   4  26   2       56.11       18.65     89.14 o 
   5  26   2      238.85      199.10     66.21 o 
   6  26   2      670.65      656.31     96.20 o 
  -7  27   2     1796.70     2156.64    277.47 o 
  -6  27   2      359.28      284.24     77.15 o 
  -5  27   2       11.19       -0.56     69.18 o 
  -4  27   2      140.98       55.38     58.89 o 
  -3  27   2      237.83      164.60     50.67 o 
  -2  27   2      417.73      428.41     68.67 o 
  -1  27   2        2.62       -3.46     42.13 o 
   0  27   2       69.50       90.74     83.19 o 
   1  27   2      555.29      444.72     73.88 o 
   2  27   2      464.56      587.38     92.68 o 
   3  27   2      289.07      313.14     76.02 o 
   4  27   2        0.03      117.56     57.88 o 
   5  27   2       29.01       43.78     57.27 o 
  -6  28   2        2.24      -41.58     56.95 o 
  -5  28   2        2.56       21.45     60.32 o 
  -4  28   2        3.84      -48.01    103.48 o 
  -3  28   2      358.21      323.67     46.22 o 
  -2  28   2       77.13       44.00     57.71 o 
  -1  28   2       10.14      102.60     49.16 o 
   0  28   2        5.75      -54.73     42.57 o 
   1  28   2     4546.83     4633.15    174.71 o 
   2  28   2       29.21       47.80     52.77 o 
   3  28   2       21.72      -26.28     70.07 o 
   4  28   2       36.74       -7.09     54.36 o 
  -4  29   2      355.27      334.72     91.45 o 
  -3  29   2      225.91      201.28     74.45 o 
  -2  29   2       23.49      -22.56     42.39 o 
  -1  29   2      209.43      108.40     54.05 o 
   0  29   2      152.02      153.90     57.48 o 
   1  29   2      930.21     1080.05    100.67 o 
   2  29   2      154.78      185.02     63.87 o 
  -3 -29   3      132.77      102.99     69.36 o 
  -2 -29   3      760.98      447.62     78.74 o 
  -1 -29   3     1141.95     1116.79     91.17 o 
   0 -29   3      318.95      322.21     76.00 o 
   1 -29   3       75.44       75.67     67.37 o 
   2 -29   3     1649.22     2014.65    186.35 o 
   3 -29   3      110.85       98.72     82.84 o 
   4 -29   3      128.26       35.63     56.28 o 
  -5 -28   3      320.10      512.06     90.04 o 
  -4 -28   3       25.62       26.05     76.42 o 
  -3 -28   3      660.59      755.06    103.32 o 
  -2 -28   3       96.55       82.38     53.57 o 
  -1 -28   3      136.49      149.99     54.24 o 
   0 -28   3      443.29      368.12     97.82 o 
   1 -28   3       95.57       89.78     42.35 o 
   2 -28   3      341.63      458.71     80.41 o 
   3 -28   3      609.01      639.04    131.53 o 
   4 -28   3     1075.55      857.06     98.89 o 
   5 -28   3      157.61      152.43     67.82 o 
   6 -28   3        0.02       33.56     53.88 o 
  -6 -27   3       62.75       39.25     62.94 o 
  -5 -27   3        3.27      -72.23     46.91 o 
  -4 -27   3      340.51      388.13     98.27 o 
  -3 -27   3      214.36      172.91     59.96 o 
  -2 -27   3       70.78       59.39     43.83 o 
  -1 -27   3      794.57      751.48     99.72 o 
   0 -27   3        0.89      -34.46     36.96 o 
   1 -27   3     1241.58     1425.24     86.01 o 
   2 -27   3      211.13      225.29     41.94 o 
   3 -27   3      426.24      446.92     83.84 o 
   4 -27   3       10.87        0.65     97.14 o 
   5 -27   3      486.14      490.22     86.32 o 
   6 -27   3       50.11        1.99     65.44 o 
   7 -27   3       27.32       51.01     56.85 o 
  -7 -26   3      399.92      575.38     93.51 o 
  -6 -26   3      573.67      618.55    143.81 o 
  -5 -26   3        0.15       48.93     56.36 o 
  -4 -26   3     2817.77     3452.79    218.72 o 
  -3 -26   3     2363.91     2695.89    155.33 o 
  -2 -26   3      282.50      140.88     51.64 o 
  -1 -26   3      134.90      102.13     48.36 o 
   0 -26   3      609.06      795.30     71.30 o 
   1 -26   3     2455.95     2489.98    106.94 o 
   2 -26   3        9.64       11.34     34.41 o 
   3 -26   3      389.46      369.81     78.01 o 
   4 -26   3      464.99      537.03     88.61 o 
   5 -26   3      284.11      181.63     61.77 o 
   6 -26   3       46.02      106.68     57.78 o 
   7 -26   3        6.63       21.50     48.68 o 
   8 -26   3      966.29     1084.08    147.10 o 
  -8 -25   3       40.29       44.62     58.75 o 
  -7 -25   3      942.00      813.14    155.71 o 
  -6 -25   3      173.04      221.59     68.22 o 
  -5 -25   3      316.42      221.70    102.19 o 
  -4 -25   3       39.87      128.15     57.30 o 
  -3 -25   3      264.06      284.00     67.64 o 
  -2 -25   3       81.77      -16.56     38.21 o 
  -1 -25   3      103.91      -45.13     36.32 o 
   0 -25   3     1032.03      784.74     70.63 o 
   1 -25   3       58.83       75.30     39.88 o 
   2 -25   3      575.72      495.04     54.93 o 
   3 -25   3      197.80      103.66     54.89 o 
   4 -25   3     1824.70     1673.41    130.73 o 
   5 -25   3     1603.12     1717.66    130.59 o 
   6 -25   3       99.00      163.14     60.13 o 
   7 -25   3        0.08       10.60     68.26 o 
   8 -25   3      388.91      502.07    112.35 o 
   9 -25   3       46.00      120.86    130.13 o 
  -9 -24   3      606.55      393.22    101.11 o 
  -8 -24   3       98.77      109.97     61.88 o 
  -7 -24   3      723.16      730.33    136.19 o 
  -6 -24   3       95.55       78.33     56.47 o 
  -5 -24   3      163.06       55.38     51.37 o 
  -4 -24   3      885.33      779.17     92.33 o 
  -3 -24   3      139.01      129.04     55.21 o 
  -2 -24   3        0.90        2.61     33.76 o 
  -1 -24   3      212.83      278.35     57.51 o 
   0 -24   3     2636.69     2636.85    185.56 o 
   1 -24   3     1621.54     1610.62    115.67 o 
   2 -24   3      138.21      181.11     39.79 o 
   3 -24   3       26.14      -41.49     41.39 o 
   4 -24   3     2886.13     3073.60    161.40 o 
   5 -24   3        0.35       60.23     48.43 o 
   6 -24   3     1427.60     1467.91    117.20 o 
   7 -24   3      114.25       65.86     45.78 o 
   8 -24   3     1120.33     1351.51    108.92 o 
   9 -24   3      190.48      147.34     86.55 o 
  10 -24   3      102.83       71.37    124.08 o 
  -9 -23   3     1895.83     2006.80    174.78 o 
  -8 -23   3       11.71       31.42     53.51 o 
  -7 -23   3      184.41      109.40     75.51 o 
  -6 -23   3      310.95      336.02     70.32 o 
  -5 -23   3        2.00       37.17     49.17 o 
  -4 -23   3      733.82      876.81     78.60 o 
  -3 -23   3      424.84      438.72     55.85 o 
  -2 -23   3        8.13       66.32     38.00 o 
  -1 -23   3     2723.01     2655.13    134.64 o 
   0 -23   3       66.76       54.14     44.56 o 
   1 -23   3     2217.26     2384.48    159.35 o 
   2 -23   3      567.25      575.68     84.57 o 
   3 -23   3      971.88      834.76    112.87 o 
   4 -23   3       20.76      -79.73     55.31 o 
   5 -23   3      193.70      151.29     56.06 o 
   6 -23   3      326.48      382.34     69.38 o 
   7 -23   3       74.46       36.69     67.71 o 
   8 -23   3        0.17      -35.45     40.16 o 
   9 -23   3      258.04      204.34    195.50 o 
  10 -23   3       55.43      180.74     85.48 o 
 -10 -22   3      468.09      440.74    153.13 o 
  -9 -22   3     1089.17     1263.72    141.56 o 
  -8 -22   3       29.98      -38.63     44.23 o 
  -7 -22   3      143.14      208.50     62.90 o 
  -6 -22   3       60.69       63.24     52.12 o 
  -5 -22   3        0.38       21.16     45.36 o 
  -4 -22   3      405.04      360.29     58.21 o 
  -3 -22   3      302.37      289.42     42.94 o 
  -2 -22   3     2277.84     2476.74    114.82 o 
  -1 -22   3      437.25      529.91    107.78 o 
   0 -22   3     1044.31     1025.00    105.37 o 
   1 -22   3     4221.40     4302.11    153.24 o 
   2 -22   3      180.60      144.31     37.66 o 
   3 -22   3     2933.50     2872.02    151.36 o 
   4 -22   3       99.81      124.43     51.34 o 
   5 -22   3      694.55      647.04     82.99 o 
   6 -22   3      885.71      872.14     88.29 o 
   7 -22   3       77.79       88.94     51.21 o 
   8 -22   3       93.57       65.43     43.64 o 
   9 -22   3      286.67      283.99     94.91 o 
  10 -22   3      172.17      161.44     82.98 o 
  11 -22   3      626.48      576.22    186.42 o 
 -11 -21   3     1379.29     1631.11    152.84 o 
 -10 -21   3     1214.44     1316.76    140.69 o 
  -9 -21   3      447.22      305.32     84.11 o 
  -8 -21   3        1.12       31.53     48.36 o 
  -7 -21   3      342.70      191.54     59.22 o 
  -6 -21   3     1246.31     1086.47    156.79 o 
  -5 -21   3     1412.93     1252.04    101.01 o 
  -4 -21   3      221.12      161.12     40.45 o 
  -3 -21   3      209.92      144.84     34.87 o 
  -2 -21   3      612.49      497.91     89.18 o 
  -1 -21   3      300.83      250.39     52.07 o 
   0 -21   3      833.32      903.65     73.94 o 
   1 -21   3     1565.79     1745.94     90.08 o 
   2 -21   3     1063.20     1069.21     93.85 o 
   3 -21   3      183.93      335.24     55.12 o 
   4 -21   3     1944.32     1723.20    157.60 o 
   5 -21   3     1073.54      970.28     93.42 o 
   6 -21   3      166.35      151.54     44.75 o 
   7 -21   3      120.72      118.20     41.53 o 
   8 -21   3     4385.35     4549.92    241.10 o 
   9 -21   3     2310.30     2441.99    191.99 o 
  10 -21   3      944.24      852.45    132.34 o 
  11 -21   3     1330.04      972.07    209.43 o 
 -11 -20   3      223.62      165.45     73.58 o 
 -10 -20   3      197.38      236.37     79.95 o 
  -9 -20   3        0.31        1.23     50.31 o 
  -8 -20   3        0.24      153.96     53.40 o 
  -7 -20   3      448.44      378.29     96.30 o 
  -6 -20   3     1273.38     1626.07    112.54 o 
  -5 -20   3     1371.24     1401.41    103.76 o 
  -4 -20   3     1057.50     1211.17     73.64 o 
  -3 -20   3      209.21      186.59     36.75 o 
  -2 -20   3     6715.69     6512.91    218.03 o 
  -1 -20   3     7371.42     7010.34    222.95 o 
   0 -20   3     5312.08     5239.57    189.23 o 
   1 -20   3       22.53       73.00     33.51 o 
   2 -20   3     3427.12     3387.04    101.65 o 
   3 -20   3      747.82      656.29     73.56 o 
   4 -20   3      327.56      208.78     44.70 o 
   5 -20   3      427.82      479.05     61.04 o 
   6 -20   3     2162.27     1978.73    100.16 o 
   7 -20   3        0.32      -51.04     30.43 o 
   8 -20   3     1262.97     1426.40    119.79 o 
   9 -20   3     4753.96     4788.45    201.26 o 
  10 -20   3       36.99       -4.20     64.52 o 
  11 -20   3      435.46      331.69    142.85 o 
  12 -20   3      401.16      294.16    153.74 o 
 -12 -19   3       34.36       50.90     62.81 o 
 -11 -19   3     1744.94     1564.62    141.08 o 
 -10 -19   3      464.72      584.36    148.90 o 
  -9 -19   3      189.33      215.58     73.15 o 
  -8 -19   3      582.82      711.62     86.61 o 
  -7 -19   3     1401.24     1324.23    142.98 o 
  -6 -19   3      847.58     1071.17     92.78 o 
  -5 -19   3      435.51      352.07     48.57 o 
  -4 -19   3       48.57       42.37     28.65 o 
  -3 -19   3     1409.74     1415.56     81.94 o 
  -2 -19   3     2000.03     2331.52     90.67 o 
  -1 -19   3    11023.38    10815.31    243.13 o 
   0 -19   3     8311.01     8647.23    207.83 o 
   1 -19   3     3565.21     3734.29    122.41 o 
   2 -19   3     2581.16     2633.06     86.57 o 
   3 -19   3     1318.89     1463.22     91.40 o 
   4 -19   3     1959.66     1997.03    103.61 o 
   5 -19   3      298.92      412.66     61.73 o 
   6 -19   3       22.45       16.82     44.94 o 
   7 -19   3     3170.94     3164.18    137.51 o 
   8 -19   3      610.69      465.66     93.49 o 
   9 -19   3      449.91      520.76    157.84 o 
  10 -19   3       29.56       88.51     59.84 o 
  11 -19   3     1736.64     1886.49    170.68 o 
  12 -19   3       17.65       73.84    115.00 o 
 -12 -18   3      128.09      117.25     88.37 o 
 -11 -18   3       26.53       -3.53     48.76 o 
 -10 -18   3      160.34      199.77     69.63 o 
  -9 -18   3      596.27      567.27     94.23 o 
  -8 -18   3     2206.83     2330.87    128.79 o 
  -7 -18   3        1.60       59.27     38.26 o 
  -6 -18   3      223.87      178.01     38.50 o 
  -5 -18   3      323.17      303.29     45.75 o 
  -4 -18   3      200.47      201.12     29.53 o 
  -3 -18   3      305.07      294.50     34.69 o 
  -2 -18   3        0.47       20.16     21.07 o 
  -1 -18   3       85.91       82.83     29.51 o 
   0 -18   3      365.48      220.74     40.40 o 
   1 -18   3     3598.44     3408.42    104.29 o 
   2 -18   3      712.79      753.25     90.77 o 
   3 -18   3      916.17      904.37     97.82 o 
   4 -18   3     1224.38     1120.53     79.23 o 
   5 -18   3      333.90      239.32     48.51 o 
   6 -18   3     2188.15     2470.59    103.32 o 
   7 -18   3      634.63      649.47     65.17 o 
   8 -18   3     7341.23     7939.87    259.62 o 
   9 -18   3     1080.36      984.92    101.92 o 
  10 -18   3       23.40        0.37     51.12 o 
  11 -18   3     1696.86     1699.79    133.96 o 
  12 -18   3     1307.18     1685.19    319.59 o 
  13 -18   3      329.87      559.27    180.37 o 
 -13 -17   3        6.68       84.74     62.28 o 
 -12 -17   3     7034.53     7612.71    278.73 o 
 -11 -17   3      163.26       87.26     65.98 o 
 -10 -17   3      571.60      597.13     99.09 o 
  -9 -17   3      393.68      542.92    100.58 o 
  -8 -17   3     1277.79     1157.67    125.80 o 
  -7 -17   3       67.18       66.68     28.98 o 
  -6 -17   3     6845.80     6936.80    192.08 o 
  -5 -17   3      108.46       86.31     24.33 o 
  -4 -17   3      836.06      848.67     63.21 o 
  -3 -17   3     1069.30     1077.39     41.89 o 
  -2 -17   3     2074.73     2098.25     55.12 o 
  -1 -17   3        3.50        6.66     22.82 o 
   0 -17   3       65.97       99.17     26.93 o 
   1 -17   3     1475.50     1481.88     64.06 o 
   2 -17   3      865.90      942.45     56.84 o 
   3 -17   3     2326.74     2363.36    101.35 o 
   4 -17   3      129.66      164.32     38.22 o 
   5 -17   3       59.54       53.48     30.73 o 
   6 -17   3     1640.83     1501.02     78.73 o 
   7 -17   3     1979.95     1958.61     88.81 o 
   8 -17   3      511.43      483.63     74.42 o 
   9 -17   3        0.98       -7.42     41.90 o 
  10 -17   3      148.82      217.04     95.03 o 
  11 -17   3       18.18       66.46     70.80 o 
  12 -17   3      147.62      199.10     82.12 o 
  13 -17   3      843.89      898.75    309.30 o 
 -13 -16   3       52.40       36.91     55.72 o 
 -12 -16   3       61.23       11.68     52.89 o 
 -11 -16   3        0.63       13.80     46.33 o 
 -10 -16   3        9.77       -5.46     35.28 o 
  -9 -16   3      482.80      641.27    108.16 o 
  -8 -16   3     3082.06     2631.63     90.09 o 
  -7 -16   3     1213.06     1060.13     70.02 o 
  -6 -16   3     1111.94     1112.05     68.96 o 
  -5 -16   3       48.41       50.46     20.52 o 
  -4 -16   3       86.49      114.45     20.38 o 
  -3 -16   3       28.63       24.53     16.49 o 
  -2 -16   3     1598.11     1561.75     47.42 o 
  -1 -16   3       50.40       46.94     16.32 o 
   0 -16   3        8.49        0.56     27.33 o 
   1 -16   3     1731.88     1749.01    100.97 o 
   2 -16   3    12068.33    11834.90    243.14 o 
   3 -16   3     1493.67     1757.18    141.22 o 
   4 -16   3      711.00      822.92     58.20 o 
   5 -16   3     1003.02      988.51     97.98 o 
   6 -16   3      113.69      169.64     36.22 o 
   7 -16   3      391.29      527.88     50.06 o 
   8 -16   3        0.82       15.56     49.63 o 
   9 -16   3      158.94      195.71     90.79 o 
  10 -16   3        2.06        2.81     48.61 o 
  11 -16   3     1253.94     1159.01    113.41 o 
  12 -16   3      117.20      -16.89     68.41 o 
  13 -16   3        9.23      -37.10     69.80 o 
 -13 -15   3     7610.29     8522.58    275.90 o 
 -12 -15   3        1.05       11.20     47.24 o 
 -11 -15   3       63.99       62.36     72.03 o 
 -10 -15   3      196.34      258.54     52.45 o 
  -9 -15   3       47.29       52.18     38.91 o 
  -8 -15   3     2221.73     2293.15     82.91 o 
  -7 -15   3     2028.47     1884.33     68.62 o 
  -6 -15   3      521.45      440.99     37.92 o 
  -5 -15   3     4788.13     5048.09    105.25 o 
  -4 -15   3     2419.20     2349.17     59.20 o 
  -3 -15   3     5470.20     5897.54     95.71 o 
  -2 -15   3      144.05      139.29     20.99 o 
  -1 -15   3      145.52      194.26     16.99 o 
   0 -15   3       14.84       15.80     19.05 o 
   1 -15   3      406.14      307.81     37.54 o 
   2 -15   3       14.18       19.06     18.23 o 
   3 -15   3        0.49       33.68     22.99 o 
   4 -15   3     1421.13     1503.85     53.50 o 
   5 -15   3      568.73      505.48     29.59 o 
   6 -15   3     2776.70     2774.87     78.50 o 
   7 -15   3       74.65       83.27     39.49 o 
   8 -15   3      376.32      405.11     60.46 o 
   9 -15   3       31.33       79.09     48.14 o 
  10 -15   3      422.70      360.93     68.43 o 
  11 -15   3     3069.29     3469.23    258.56 o 
  12 -15   3      931.66     1158.06    314.14 o 
  13 -15   3        2.37       86.46     77.90 o 
  14 -15   3       38.64      107.74    124.69 o 
 -13 -14   3      367.79      183.47     55.10 o 
 -12 -14   3      964.14      962.25    203.37 o 
 -11 -14   3      924.54     1045.60    100.99 o 
 -10 -14   3      690.60      712.06     70.14 o 
  -9 -14   3    11921.58    11952.88    266.14 o 
  -8 -14   3      537.40      486.51     60.34 o 
  -7 -14   3      465.79      451.86     38.44 o 
  -6 -14   3      932.70      953.91     48.54 o 
  -5 -14   3      105.63       57.07     16.32 o 
  -4 -14   3      859.18      641.51     32.95 o 
  -3 -14   3      834.95      866.21     35.11 o 
  -2 -14   3      166.72      175.38     19.95 o 
  -1 -14   3     9115.72     9435.68    130.77 o 
   0 -14   3     3708.81     3606.52     90.29 o 
   1 -14   3     1240.30     1218.66     53.32 o 
   2 -14   3      349.46      278.70     27.80 o 
   3 -14   3     2708.12     2579.45     92.87 o 
   4 -14   3     2367.14     2271.54     54.69 o 
   5 -14   3       68.65       76.40     17.42 o 
   6 -14   3     8733.05     8701.04    151.36 o 
   7 -14   3       93.88       56.88     24.02 o 
   8 -14   3      685.15      604.36     58.08 o 
   9 -14   3    12538.98    13351.72    262.92 o 
  10 -14   3     2265.74     2445.35    117.41 o 
  11 -14   3       28.53       27.12     50.96 o 
  12 -14   3      927.39      812.72    129.61 o 
  13 -14   3       18.29       -5.29     69.80 o 
  14 -14   3     1241.90     1622.14    282.06 o 
 -13 -13   3      298.12      424.90     60.53 o 
 -12 -13   3      154.14      162.52     54.62 o 
 -11 -13   3      266.97      299.89     63.37 o 
 -10 -13   3     1675.32     1374.40    130.17 o 
  -9 -13   3       57.71      107.93     35.08 o 
  -8 -13   3     2522.55     2543.71     83.54 o 
  -7 -13   3      177.34      215.04     30.98 o 
  -6 -13   3     5190.81     5136.17     99.20 o 
  -5 -13   3     3491.03     3783.26     73.57 o 
  -4 -13   3     3481.22     3271.54     62.27 o 
  -3 -13   3     2278.70     2495.43     61.33 o 
  -2 -13   3       24.68       38.67     16.84 o 
  -1 -13   3     5860.85     5999.58     98.29 o 
   0 -13   3      874.64      580.03     41.71 o 
   1 -13   3     2781.82     2894.61     76.01 o 
   2 -13   3      753.27      679.73     37.04 o 
   3 -13   3     3381.40     3405.37     71.51 o 
   4 -13   3      474.19      396.94     28.56 o 
   5 -13   3      145.62       67.47     15.17 o 
   6 -13   3      338.55      349.01     26.72 o 
   7 -13   3       33.15       -1.34     20.45 o 
   8 -13   3       51.89       46.59     26.88 o 
   9 -13   3       31.16       26.46     30.95 o 
  10 -13   3     2786.14     2783.88    109.94 o 
  11 -13   3     2101.15     2207.55    105.42 o 
  12 -13   3      117.78      109.65     95.63 o 
  13 -13   3      363.65      260.67     93.20 o 
  14 -13   3        8.73      -39.95    106.53 o 
 -12 -12   3      159.03      161.81     49.81 o 
 -11 -12   3     1568.83     1504.79     99.56 o 
 -10 -12   3       10.23       67.53     39.08 o 
  -9 -12   3      102.48       91.08     32.00 o 
  -8 -12   3     1616.87     1587.16     66.13 o 
  -7 -12   3      299.99      296.33     31.49 o 
  -6 -12   3     1502.93     1716.65     53.76 o 
  -5 -12   3    18329.59    20447.98    236.99 o 
  -4 -12   3     1269.08     1521.01     40.96 o 
  -3 -12   3       32.02       39.51     12.83 o 
  -2 -12   3      647.80      481.90     25.73 o 
  -1 -12   3     1339.12     1569.54     41.69 o 
   0 -12   3    23173.70    22058.52    337.25 o 
   1 -12   3     2932.34     3119.18     80.61 o 
   2 -12   3      591.62      569.20     54.77 o 
   3 -12   3     5264.67     5551.35     96.67 o 
   4 -12   3      845.22      643.65     28.65 o 
   5 -12   3     2243.68     2428.86     56.37 o 
   6 -12   3      427.55      463.58     32.81 o 
   7 -12   3      126.55       85.86     23.57 o 
   8 -12   3      357.52      225.99     59.23 o 
   9 -12   3     2250.04     2340.38     94.79 o 
  10 -12   3     2244.32     2208.70     98.70 o 
  11 -12   3      229.46      343.01     54.48 o 
  12 -12   3        3.52      -14.12     44.96 o 
  13 -12   3      675.74      459.71    108.44 o 
  14 -12   3      126.00       33.90    108.95 o 
 -12 -11   3        5.29       12.35     34.86 o 
 -11 -11   3        7.03       -5.76     33.41 o 
 -10 -11   3      267.33      318.53     42.52 o 
  -9 -11   3     1377.74     1247.08     75.68 o 
  -8 -11   3      301.76      339.63     39.56 o 
  -7 -11   3       12.08        8.42     18.46 o 
  -6 -11   3      415.66      324.75     30.66 o 
  -5 -11   3     2326.50     1917.76     47.96 o 
  -4 -11   3     1148.18     1136.03     34.99 o 
  -3 -11   3       16.35       19.08     11.32 o 
  -2 -11   3       40.84       80.33     12.99 o 
  -1 -11   3     5961.66     5465.47     89.26 o 
   0 -11   3     7320.22     7606.54    144.95 o 
   1 -11   3      131.86      132.83     30.19 o 
   2 -11   3       66.13       92.60     15.94 o 
   3 -11   3     2828.95     3061.91     68.70 o 
   4 -11   3      143.03      235.09     26.83 o 
   5 -11   3      475.25      571.80     27.80 o 
   6 -11   3     3368.02     3554.32     79.45 o 
   7 -11   3       36.54       49.04     21.07 o 
   8 -11   3       36.18       48.78     24.00 o 
   9 -11   3       54.95       35.00     29.32 o 
  10 -11   3      209.36      184.23     52.44 o 
  11 -11   3       18.66       22.83     36.44 o 
  12 -11   3        6.07      -21.43     38.80 o 
  13 -11   3      417.05      481.80    161.00 o 
  14 -11   3        7.67       92.00    112.58 o 
  15 -11   3       19.56       46.00    131.95 o 
 -12 -10   3        2.70       67.79     82.32 o 
 -11 -10   3    24397.39    23776.13    460.06 o 
 -10 -10   3     2536.96     2732.41    101.22 o 
  -9 -10   3      198.12      176.06     33.47 o 
  -8 -10   3      395.52      344.00     51.87 o 
  -7 -10   3     3679.60     3820.47     85.41 o 
  -6 -10   3      766.96      708.18     44.46 o 
  -5 -10   3      441.62      213.82     28.75 o 
  -4 -10   3      462.52      463.92     23.86 o 
  -3 -10   3        4.79       -4.39     10.26 o 
  -2 -10   3     1459.44     1455.67     39.82 o 
  -1 -10   3    15024.13    15774.64    203.27 o 
   0 -10   3     8196.98     8882.41    157.86 o 
   1 -10   3       75.34       65.12     16.75 o 
   2 -10   3     1267.58     1439.47     35.62 o 
   3 -10   3    17238.68    16164.13    215.60 o 
   4 -10   3     7180.97     7085.48    101.21 o 
   5 -10   3     1257.21     1211.85     36.90 o 
   6 -10   3      963.52     1134.86     53.37 o 
   7 -10   3     2831.35     2926.71     74.37 o 
   8 -10   3     2653.42     2738.25     87.03 o 
   9 -10   3      103.87      129.77     33.73 o 
  10 -10   3      126.37      169.35     42.75 o 
  11 -10   3     2127.38     2162.79    103.43 o 
  12 -10   3      388.79      273.28     58.38 o 
  13 -10   3     1063.68     1024.13    213.06 o 
  14 -10   3      459.40      245.74    156.16 o 
  15 -10   3      130.86      203.37    159.79 o 
 -12  -9   3      139.40       35.11     81.11 o 
 -11  -9   3       19.16        6.23     30.78 o 
 -10  -9   3      430.06      433.09     43.24 o 
  -9  -9   3       15.75       19.92     24.39 o 
  -8  -9   3     4638.51     4294.59    109.78 o 
  -7  -9   3       64.67       18.08     17.95 o 
  -6  -9   3     3701.62     3454.17     72.12 o 
  -5  -9   3      200.86      133.77     18.78 o 
  -4  -9   3       18.56       18.84     11.97 o 
  -3  -9   3       47.36      140.58     14.62 o 
  -2  -9   3     9438.45     9141.11    114.66 o 
  -1  -9   3    12181.59    12041.96    157.29 o 
   0  -9   3     1113.90     1148.94     45.14 o 
   1  -9   3      250.29      222.20     20.55 o 
   2  -9   3     4689.79     4421.55     76.51 o 
   3  -9   3    55161.30    54610.52    599.50 o 
   4  -9   3       29.32       33.76     11.51 o 
   5  -9   3      867.25      829.68     36.23 o 
   6  -9   3        8.71       30.51     16.07 o 
   7  -9   3     1392.52     1479.18     54.20 o 
   8  -9   3      533.70      573.18     46.47 o 
   9  -9   3      808.53      819.63     56.70 o 
  10  -9   3     1638.99     1808.46     88.88 o 
  11  -9   3    13874.12    14415.61    288.70 o 
  12  -9   3      163.32      171.75     46.02 o 
  13  -9   3      136.57       66.58    107.74 o 
  14  -9   3        6.68      164.63    133.16 o 
  15  -9   3      511.22      406.75    170.69 o 
 -12  -8   3    13319.10    13825.71    600.43 o 
 -11  -8   3     4117.96     4127.43    103.25 o 
 -10  -8   3     4319.41     4290.62    116.01 o 
  -9  -8   3      725.12      598.94     69.70 o 
  -8  -8   3     1289.98     1298.99     58.78 o 
  -7  -8   3        0.94       12.44     22.43 o 
  -6  -8   3       19.16       15.89     15.16 o 
  -5  -8   3        8.23       -0.90     10.05 o 
  -4  -8   3     4702.31     4269.77     78.72 o 
  -3  -8   3     7820.89     7978.25    122.39 o 
  -2  -8   3    31359.70    32065.20    331.32 o 
  -1  -8   3       13.07        3.42      8.38 o 
   0  -8   3      309.61      357.62     26.70 o 
   1  -8   3       73.70       78.92     14.49 o 
   2  -8   3      747.30      705.93     24.88 o 
   3  -8   3     8406.81     8767.89    120.96 o 
   4  -8   3       92.72       68.81     12.91 o 
   5  -8   3     2101.31     1977.83     52.35 o 
   6  -8   3      753.75      596.21     35.04 o 
   7  -8   3      148.90      110.30     23.19 o 
   8  -8   3        1.09       -1.62     22.16 o 
   9  -8   3       47.52       -2.22     25.95 o 
  10  -8   3      128.64      127.67     38.50 o 
  11  -8   3      389.86      460.92     64.67 o 
  12  -8   3      402.49      305.33     72.18 o 
  13  -8   3       63.16       35.11    113.79 o 
  14  -8   3     1276.48     1794.04    282.06 o 
  15  -8   3      560.83      644.01    204.58 o 
 -12  -7   3     8156.62     8962.92    449.11 o 
 -11  -7   3      155.48      155.87     44.83 o 
 -10  -7   3     3017.77     2865.83     84.58 o 
  -9  -7   3      475.87      487.75     54.46 o 
  -8  -7   3     3758.46     3362.26     91.70 o 
  -7  -7   3     4507.21     3920.88     96.75 o 
  -6  -7   3     5306.36     5985.28    144.75 o 
  -5  -7   3      127.02      120.50     19.51 o 
  -4  -7   3      518.97      352.43     22.03 o 
  -3  -7   3    94678.98    96753.63   1002.31 o 
  -2  -7   3    38055.52    37534.26    438.38 o 
   0  -7   3      788.28      601.97     30.22 o 
   1  -7   3     2210.72     2077.60     37.61 o 
   2  -7   3    68864.32    66747.10    719.45 o 
   3  -7   3      670.09      724.58     27.06 o 
   4  -7   3     1689.11     1722.41     38.46 o 
   5  -7   3      340.88      334.68     25.07 o 
   6  -7   3     5109.33     4349.16     98.58 o 
   7  -7   3    10522.67     9876.58    177.46 o 
   8  -7   3      211.56      200.09     33.85 o 
   9  -7   3      170.62      124.34     33.81 o 
  10  -7   3      347.77      391.66     51.35 o 
  11  -7   3     1657.29     1555.95     86.09 o 
  12  -7   3       36.55       69.98     44.33 o 
  13  -7   3       77.15       36.32    102.90 o 
  14  -7   3     4790.99     5055.26    411.59 o 
 -12  -6   3      134.65      173.11     96.84 o 
 -11  -6   3      878.43      798.10     73.16 o 
 -10  -6   3      225.64      145.20     39.93 o 
  -9  -6   3     1138.08     1218.59     46.71 o 
  -8  -6   3     3895.65     3573.79     92.02 o 
  -7  -6   3     6828.43     6388.75    131.28 o 
  -6  -6   3     1160.80     1294.85     47.58 o 
  -5  -6   3     1290.35     1330.19     44.98 o 
  -4  -6   3      131.39      129.52     15.56 o 
  -3  -6   3    89209.21    89190.27   1056.02 o 
  -2  -6   3     1528.98     1454.17     39.40 o 
  -1  -6   3     2477.27     2518.05     50.33 o 
   0  -6   3    21572.38    21229.21    281.09 o 
   1  -6   3    63711.09    63870.66    685.42 o 
   2  -6   3     8377.50     8298.61    104.50 o 
   3  -6   3        6.20        2.66      9.31 o 
   4  -6   3        1.69       -9.35     10.23 o 
   5  -6   3     1870.55     1979.88     58.43 o 
   6  -6   3     8969.85     8310.77    150.01 o 
   7  -6   3     4108.11     3919.59     97.49 o 
   8  -6   3      264.97      187.19     32.78 o 
   9  -6   3      786.18      682.01     55.41 o 
  10  -6   3     3661.97     3511.16    115.77 o 
  11  -6   3       17.83       34.03     32.75 o 
  12  -6   3      126.49      140.51     58.36 o 
  13  -6   3       29.19       -8.47     96.84 o 
 -11  -5   3     1024.23     1050.60     97.85 o 
 -10  -5   3      253.39      370.00     61.21 o 
  -9  -5   3       79.98       81.87     15.43 o 
  -8  -5   3      496.12      543.49     30.27 o 
  -7  -5   3     3510.81     3542.77    113.48 o 
  -6  -5   3      244.90      229.13     23.66 o 
  -5  -5   3       17.24       -5.63      9.13 o 
  -4  -5   3      373.37      602.57     30.50 o 
  -3  -5   3    22317.50    23097.96    295.04 o 
  -2  -5   3      439.45      467.66     22.33 o 
  -1  -5   3     4414.77     4233.09     77.58 o 
   0  -5   3     4648.63     4535.05     85.92 o 
   1  -5   3    84094.90    84717.20    896.76 o 
   2  -5   3     1523.05     1550.16     29.81 o 
   3  -5   3       81.83       64.70     12.91 o 
   4  -5   3       20.77       13.89     12.44 o 
   5  -5   3     3611.01     3858.20     85.62 o 
   6  -5   3     8840.09     7902.62    144.13 o 
   7  -5   3      668.44      619.40     55.16 o 
   8  -5   3       52.16       38.83     27.35 o 
   9  -5   3     9203.76     9554.21    200.70 o 
  10  -5   3     5931.66     5933.63    154.69 o 
  11  -5   3     1915.72     1989.22     57.43 o 
  12  -5   3       20.69       17.41     42.65 o 
  13  -5   3      243.98      156.16    121.06 o 
 -12  -4   3       16.04       42.37     71.42 o 
 -11  -4   3       44.30       66.73     35.98 o 
 -10  -4   3      730.94      822.13     67.41 o 
  -9  -4   3     1215.83     1135.90     70.46 o 
  -8  -4   3     1608.34     1349.72     40.23 o 
  -7  -4   3      610.96      566.44     43.81 o 
  -6  -4   3      183.54      132.79     19.69 o 
  -5  -4   3      287.02      362.29     30.90 o 
  -4  -4   3    31907.59    29468.92    376.66 o 
  -3  -4   3      350.24      341.49     23.31 o 
  -2  -4   3        6.14       -5.36      6.55 o 
  -1  -4   3      226.34      265.11     15.75 o 
   0  -4   3    73144.13    73242.99    986.30 o 
   1  -4   3     5479.59     5234.13     69.66 o 
   2  -4   3      596.85      582.39     17.03 o 
   3  -4   3       28.39       15.33      9.05 o 
   4  -4   3    10909.10    10457.70    161.61 o 
   5  -4   3     4522.79     4811.59     97.66 o 
   6  -4   3     1659.59     1496.21     58.47 o 
   7  -4   3      328.55      359.94     35.09 o 
   8  -4   3      334.50      273.05     35.57 o 
   9  -4   3    14361.45    14894.73    274.05 o 
  10  -4   3     8569.88     8175.68    132.57 o 
  11  -4   3     1360.92     1560.64     57.45 o 
  12  -4   3      581.54      627.27     77.53 o 
 -12  -3   3        1.64       28.34     46.18 o 
 -11  -3   3     1295.60     1487.66    101.90 o 
 -10  -3   3    19811.86    20723.50    400.45 o 
  -9  -3   3     4328.49     4074.60    115.77 o 
  -8  -3   3      334.20      298.94     43.71 o 
  -7  -3   3       11.63       13.94     10.72 o 
  -6  -3   3     5751.42     5579.64    102.15 o 
  -5  -3   3    11974.95    12894.46    202.97 o 
  -4  -3   3    82260.99    83316.97   1001.64 o 
  -3  -3   3      515.77      526.15     36.57 o 
  -2  -3   3     1862.12     1471.18     43.24 o 
  -1  -3   3     2209.33     2149.42     43.22 o 
   0  -3   3    12106.82    12599.50    179.84 o 
   1  -3   3     1379.27     1339.80     23.34 o 
   2  -3   3     2203.08     2140.96     41.45 o 
   3  -3   3       98.19       70.39     12.96 o 
   4  -3   3    67088.85    68000.22    778.53 o 
   5  -3   3     5232.54     5041.89    100.49 o 
   6  -3   3      164.98      197.50     25.58 o 
   7  -3   3       51.46       70.72     24.27 o 
   8  -3   3     2918.34     2881.11     91.70 o 
   9  -3   3     1058.08     1044.06     37.21 o 
  10  -3   3     3436.54     3136.46     85.14 o 
  11  -3   3      931.44      901.91     59.10 o 
  12  -3   3     2093.43     2389.15    201.56 o 
 -12  -2   3      964.07      991.99     99.24 o 
 -11  -2   3      105.86      198.57     41.33 o 
 -10  -2   3    29461.61    29963.54    484.37 o 
  -9  -2   3      415.13      428.72     76.28 o 
  -8  -2   3       85.26      109.08     34.70 o 
  -7  -2   3       56.06       67.77     20.75 o 
  -6  -2   3      334.04      338.79     22.66 o 
  -5  -2   3     2668.48     2650.27     58.49 o 
  -4  -2   3     1225.03     1149.59     38.69 o 
  -3  -2   3      130.61      115.84     19.92 o 
  -2  -2   3      106.19      126.16     14.12 o 
  -1  -2   3     3780.24     3443.44     58.85 o 
   0  -2   3        2.39       -3.06      4.77 o 
   1  -2   3      192.37      181.74      9.86 o 
   2  -2   3       14.68       13.96      6.06 o 
   3  -2   3     3485.03     3584.74     70.20 o 
   4  -2   3    86907.67    87945.50    995.94 o 
   5  -2   3     2972.70     2852.68     78.41 o 
   6  -2   3       34.47       -7.52     15.03 o 
   7  -2   3     4095.89     3928.93    105.29 o 
   8  -2   3     7053.62     6852.09    109.86 o 
   9  -2   3    32941.82    35206.59    429.84 o 
  10  -2   3      146.57      161.93     24.11 o 
  11  -2   3      364.14      314.11     72.51 o 
  12  -2   3     1659.57     1987.73    215.48 o 
 -12  -1   3       32.43      -12.96     35.94 o 
 -11  -1   3     4976.71     5278.55    167.11 o 
 -10  -1   3       87.89       40.25     31.94 o 
  -9  -1   3      746.48      769.57     52.09 o 
  -8  -1   3      592.21      599.34     56.67 o 
  -7  -1   3      634.06      664.99     42.85 o 
  -6  -1   3    12966.50    13087.26    251.28 o 
  -5  -1   3     3102.16     2703.10     61.23 o 
  -4  -1   3        0.09       -4.68     11.51 o 
  -3  -1   3     1261.76     1047.98     49.61 o 
  -2  -1   3      330.51      318.69     18.15 o 
  -1  -1   3     3458.50     2747.29    127.13 o 
   0  -1   3       94.77       54.79     19.28 o 
   1  -1   3        7.18      -11.79      5.90 o 
   2  -1   3       68.45       62.43      6.96 o 
   3  -1   3    31467.84    31502.10    406.75 o 
   4  -1   3    73600.82    72270.63    900.21 o 
   5  -1   3       63.03       36.23     14.52 o 
   6  -1   3       74.29       71.00     13.30 o 
   7  -1   3    17236.14    16981.30    220.62 o 
   8  -1   3      314.55      379.65     35.08 o 
   9  -1   3    25568.78    27772.66    374.05 o 
  10  -1   3       32.32       32.98     23.18 o 
  11  -1   3     1135.26     1169.88     94.00 o 
  12  -1   3       10.13      -92.00     65.37 o 
  13  -1   3      400.40      346.22    117.42 o 
 -13   0   3      410.19      186.42    118.63 o 
 -12   0   3     1459.06     1528.36    127.61 o 
 -11   0   3     1932.09     2138.92    108.46 o 
 -10   0   3      686.96      683.95     63.76 o 
  -9   0   3      199.26      214.95     26.55 o 
  -8   0   3      500.02      579.92     69.13 o 
  -7   0   3      997.69     1296.54     72.15 o 
  -6   0   3    79920.67    85122.76   1134.17 o 
  -5   0   3      651.17      670.75     72.37 o 
  -4   0   3        4.58       -7.93     10.48 o 
  -3   0   3      497.43      345.98     31.18 o 
  -2   0   3     2384.93     1996.52     63.60 o 
  -1   0   3     1755.57     1565.24     75.05 o 
   0   0   3      271.35      233.35     12.73 o 
   1   0   3        9.71       -9.42      4.71 o 
   2   0   3      635.30      606.72     24.91 o 
   3   0   3    61774.63    63110.43    655.79 o 
   4   0   3    12730.08    12712.62    163.85 o 
   5   0   3      269.39      248.70     17.21 o 
   6   0   3        2.31       -1.59     10.86 o 
   7   0   3    19118.92    19228.09    292.93 o 
   8   0   3      915.81      901.87     40.17 o 
   9   0   3    10825.89    11327.50    182.11 o 
  10   0   3      130.21      102.42     34.35 o 
  11   0   3     3818.51     3852.96    165.18 o 
  12   0   3     1305.37     1283.18    181.58 o 
  13   0   3      163.85      296.59    116.21 o 
 -14   1   3      247.71      411.59    148.90 o 
 -13   1   3      494.27      269.95    136.79 o 
 -12   1   3     6475.06     7005.42    258.45 o 
 -11   1   3        1.79        5.11     38.48 o 
 -10   1   3     2013.54     2056.56    104.36 o 
  -9   1   3       14.42       27.09     18.19 o 
  -8   1   3       78.32       21.12     17.94 o 
  -7   1   3    11002.00    12819.50    192.80 o 
  -6   1   3    18589.81    19462.07    295.90 o 
  -5   1   3       24.72       25.10     19.92 o 
  -4   1   3       34.63       -5.61     13.82 o 
  -3   1   3      755.25      639.84     70.06 o 
  -2   1   3   426745.19   419495.38   7192.75 o 
  -1   1   3        0.08        0.50      7.24 o 
   0   1   3        3.64       -4.27      4.12 o 
   1   1   3      183.43      174.05     12.09 o 
   2   1   3     3756.96     3821.56     63.75 o 
   3   1   3    15755.93    16520.50    202.61 o 
   4   1   3      195.87      183.96     15.68 o 
   5   1   3       25.86       30.13     12.16 o 
   6   1   3      784.53      953.18     37.77 o 
   7   1   3      162.24       99.67     18.77 o 
   8   1   3      894.62      905.74     41.65 o 
   9   1   3     2404.16     2330.99     89.53 o 
  10   1   3     1917.91     1934.68     91.37 o 
  11   1   3     3575.74     3820.13    171.92 o 
  12   1   3     7463.31     7664.00    422.48 o 
  13   1   3      419.00      562.91    150.11 o 
 -15   2   3       33.61      -82.32     89.58 o 
 -14   2   3       66.41       58.11    101.69 o 
 -13   2   3       26.77       54.47     93.21 o 
 -12   2   3     6160.49     6392.65    244.53 o 
 -11   2   3     7887.75     7780.99    261.97 o 
 -10   2   3      292.17      225.62     43.54 o 
  -9   2   3      119.85       90.66     21.17 o 
  -8   2   3     1800.72     1849.29     63.61 o 
  -7   2   3    28044.68    29913.55    361.75 o 
  -6   2   3     3925.92     4331.66     82.98 o 
  -5   2   3       16.45       37.69     15.48 o 
  -4   2   3      192.54      259.79     26.52 o 
  -3   2   3     2085.75     2015.09     69.38 o 
  -2   2   3     3761.32     3745.02    112.13 o 
  -1   2   3      158.10      195.08     11.54 o 
   0   2   3      132.03       77.74     19.71 o 
   1   2   3     2771.56     2603.99     50.20 o 
   2   2   3     3284.23     3532.56     55.69 o 
   3   2   3      792.61      910.87     46.48 o 
   4   2   3     1257.38     1234.13     41.59 o 
   5   2   3     1228.29     1212.36     39.21 o 
   6   2   3     5368.47     5966.66    111.02 o 
   7   2   3     2494.89     2762.16     76.31 o 
   8   2   3       58.99       40.62     21.52 o 
   9   2   3      118.46      124.51     43.03 o 
  10   2   3    15077.13    15836.26    284.26 o 
  11   2   3     1137.04     1316.11    168.12 o 
  12   2   3      137.92       12.11     87.16 o 
  13   2   3      198.40      240.90    116.21 o 
 -15   3   3      134.48      489.06    179.16 o 
 -14   3   3       37.49       19.37     93.21 o 
 -13   3   3     1972.69     2582.11    296.59 o 
 -12   3   3      391.95      185.30     85.58 o 
 -11   3   3     8695.68     8204.10    270.29 o 
 -10   3   3      107.86      133.71     27.27 o 
  -9   3   3       97.83       89.06     19.93 o 
  -8   3   3     4927.00     5289.84    111.35 o 
  -7   3   3     9986.95    10764.19    168.42 o 
  -6   3   3       35.74       16.67     18.95 o 
  -5   3   3      601.00      642.62     31.72 o 
  -4   3   3      108.39      126.44     18.28 o 
  -3   3   3    12641.03    14326.93    288.17 o 
  -2   3   3        7.57        6.69     12.10 o 
  -1   3   3      297.22      301.92     16.06 o 
   0   3   3       92.85       52.48     10.43 o 
   1   3   3    84405.16    81464.60    970.37 o 
   2   3   3   124620.88   125873.40   1404.51 o 
   3   3   3     2382.08     2300.70     43.67 o 
   4   3   3      691.61      706.10     27.11 o 
   5   3   3     4843.60     4627.00     77.04 o 
   6   3   3     1046.13     1172.83     42.97 o 
   7   3   3     3537.17     3615.57    106.70 o 
   8   3   3      789.55      743.35     40.99 o 
   9   3   3      235.65      231.94     34.47 o 
  10   3   3    26264.06    27284.67    437.88 o 
  11   3   3       24.99       -0.86     45.60 o 
  12   3   3       43.29      -55.69     77.48 o 
  13   3   3      315.15      409.17    133.16 o 
 -16   4   3      133.84      289.32    168.27 o 
 -15   4   3       50.68       -7.26    102.90 o 
 -14   4   3      634.22      336.53    145.27 o 
 -13   4   3      277.81      256.64    127.11 o 
 -12   4   3     3055.53     3162.09    172.34 o 
 -11   4   3     1266.05     1268.53    110.56 o 
 -10   4   3       20.27       15.14     19.17 o 
  -9   4   3     1784.97     1877.77     56.35 o 
  -8   4   3     1002.67     1229.62     67.94 o 
  -7   4   3      641.51      789.49     36.55 o 
  -6   4   3      308.18      335.65     24.35 o 
  -5   4   3       58.31       79.43     14.38 o 
  -4   4   3     1198.02     1226.83     61.29 o 
  -3   4   3      414.04      484.30     53.12 o 
  -2   4   3       43.14       73.40     13.71 o 
  -1   4   3      248.42      235.95     31.61 o 
   0   4   3     2682.28     2609.84     52.17 o 
   1   4   3   101844.64    98427.78   1186.48 o 
   2   4   3    23214.95    23545.25    280.42 o 
   3   4   3     1016.93     1085.95     26.82 o 
   4   4   3       36.92       30.62     10.70 o 
   5   4   3     4185.81     3747.83     65.83 o 
   6   4   3     2652.47     2838.88     49.40 o 
   7   4   3     1852.83     1622.98     60.63 o 
   8   4   3      143.79      122.05     26.63 o 
   9   4   3      100.15       59.14     26.56 o 
  10   4   3      847.17      896.67     69.50 o 
  11   4   3    11498.78    11572.80    334.83 o 
  12   4   3      176.19      248.16    119.84 o 
  13   4   3      817.42      547.17    152.53 o 
 -16   5   3       57.31      -52.05    115.00 o 
 -15   5   3      504.84      473.33    179.16 o 
 -14   5   3     4354.24     4028.71    363.17 o 
 -13   5   3       33.93      135.58    111.37 o 
 -12   5   3     2201.56     2225.59    161.64 o 
 -11   5   3      346.14      274.54     43.54 o 
 -10   5   3       16.13       32.70     20.76 o 
  -9   5   3     8854.17     9159.13    160.12 o 
  -8   5   3      244.61      241.91     27.43 o 
  -7   5   3        1.17      -10.61     13.15 o 
  -6   5   3      473.33      479.19     27.93 o 
  -5   5   3      581.24      548.77     27.25 o 
  -4   5   3     4870.58     3961.89     73.40 o 
  -3   5   3       11.79        7.74     11.67 o 
  -2   5   3     2910.96     2742.67     47.61 o 
  -1   5   3     2193.74     2146.32     42.06 o 
   0   5   3    84029.36    84818.81   1096.10 o 
   1   5   3   100613.95    98134.29   1183.99 o 
   2   5   3       31.31       27.79      8.64 o 
   3   5   3      977.69     1014.24     32.71 o 
   4   5   3     1044.49     1273.03     36.21 o 
   5   5   3      828.97      733.96     28.92 o 
   6   5   3      684.50      518.11     26.36 o 
   7   5   3      232.75      193.10     16.13 o 
   8   5   3     1052.32     1031.94     54.90 o 
   9   5   3       45.65       -2.88     23.57 o 
  10   5   3       85.95       94.09     48.06 o 
  11   5   3      152.63       30.25     48.03 o 
  12   5   3      720.96      840.12    168.27 o 
  13   5   3     2536.55     2721.32    277.22 o 
 -16   6   3        0.17     -135.58     90.79 o 
 -15   6   3      108.96       42.37    123.48 o 
 -14   6   3     3269.41     3654.65    364.38 o 
 -13   6   3     1404.21     1413.92    233.64 o 
 -12   6   3      613.86      814.22    100.29 o 
 -11   6   3       89.37       43.05     32.20 o 
 -10   6   3     4725.33     4787.68    100.65 o 
  -9   6   3      462.81      604.26     60.67 o 
  -8   6   3        1.36       -3.47     15.87 o 
  -7   6   3       88.90       87.14     20.30 o 
  -6   6   3        6.85        6.47     13.23 o 
  -5   6   3    12513.35    12443.30    181.67 o 
  -4   6   3     1341.93     1751.24     45.74 o 
  -3   6   3     3338.63     3301.75     55.17 o 
  -2   6   3     5956.62     6189.63     79.85 o 
  -1   6   3       19.70       30.16      9.10 o 
   0   6   3    55023.45    54055.89    647.33 o 
   1   6   3        2.85        2.53      8.60 o 
   2   6   3     7679.41     7665.69    115.64 o 
   3   6   3      139.05      145.91     13.60 o 
   4   6   3    19444.09    20370.26    237.77 o 
   5   6   3       85.89       33.09     14.30 o 
   6   6   3      145.68      101.80     16.72 o 
   7   6   3        5.60       -2.39     11.93 o 
   8   6   3     2916.28     2844.88     85.25 o 
   9   6   3      131.63       78.38     35.12 o 
  10   6   3    13444.84    13707.74    375.34 o 
  11   6   3     1821.09     1532.64    122.81 o 
  12   6   3     3917.25     3620.76    296.59 o 
  13   6   3      802.82      631.91    162.21 o 
 -16   7   3        4.88      136.79    141.63 o 
 -15   7   3        1.28      -72.63     93.21 o 
 -14   7   3        3.61      -50.84     93.21 o 
 -13   7   3     1555.26     1430.87    238.48 o 
 -12   7   3       86.37       91.19     54.68 o 
 -11   7   3      109.24       80.25     35.71 o 
 -10   7   3    19913.00    20761.75    310.25 o 
  -9   7   3     4345.86     4731.29    149.43 o 
  -8   7   3        6.42        1.69     16.73 o 
  -7   7   3       56.71       61.85     21.11 o 
  -6   7   3       41.24       24.34     14.79 o 
  -5   7   3    95170.50    97602.06   1190.82 o 
  -4   7   3      367.41      422.48     32.03 o 
  -3   7   3       39.99       11.77      9.66 o 
  -2   7   3        6.36       -7.27      7.93 o 
  -1   7   3    53046.85    56185.78    555.91 o 
   0   7   3   133486.02   134399.66   1439.13 o 
   1   7   3     5702.83     5955.68     85.14 o 
   2   7   3       13.64       -4.17      8.04 o 
   3   7   3      277.50      347.43     24.71 o 
   4   7   3      793.00      850.74     32.29 o 
   5   7   3      152.96       95.79     16.26 o 
   6   7   3      208.07      154.37     21.13 o 
   7   7   3       68.73       57.56     17.13 o 
   8   7   3      100.50       84.70     23.10 o 
   9   7   3      990.17      948.92     66.11 o 
  10   7   3     3029.73     3092.73    165.15 o 
  11   7   3     1940.38     2024.07    163.79 o 
  12   7   3       15.70       33.90     95.63 o 
  13   7   3        3.16      130.74    102.90 o 
 -16   8   3       42.93        8.47    113.79 o 
 -15   8   3       24.84      -33.90     93.21 o 
 -14   8   3       68.36       76.26    111.37 o 
 -13   8   3      238.40       84.74     99.27 o 
 -12   8   3       89.86       90.63     37.15 o 
 -11   8   3       80.48       51.13     32.07 o 
 -10   8   3    10918.99    11652.56    200.60 o 
  -9   8   3     1319.06     1441.74     83.16 o 
  -8   8   3      287.68      238.83     42.21 o 
  -7   8   3      148.72      104.59     20.00 o 
  -6   8   3    13602.15    13176.36    187.15 o 
  -5   8   3    11645.17    12889.41    180.20 o 
  -4   8   3     1055.71      895.77     35.09 o 
  -3   8   3      682.92      726.07     29.80 o 
  -2   8   3     7814.91     7913.39    100.91 o 
  -1   8   3     2694.16     3132.08     52.15 o 
   0   8   3     8537.11     8633.41    128.55 o 
   1   8   3     4961.60     5258.61     75.14 o 
   2   8   3       35.41       13.52      9.53 o 
   3   8   3     5962.04     7339.38    133.87 o 
   4   8   3    10671.46    11529.34    133.31 o 
   5   8   3     3141.78     3090.69     62.66 o 
   6   8   3       57.59       36.26     16.87 o 
   7   8   3     2478.65     2431.00    115.50 o 
   8   8   3      100.74       81.45     23.88 o 
   9   8   3     7225.70     7382.03    171.47 o 
  10   8   3       21.83        8.76     44.76 o 
  11   8   3      143.00      215.48    108.95 o 
  12   8   3     1318.45     1262.60    203.37 o 
  13   8   3      246.00      -23.00     87.16 o 
  14   8   3      320.74      545.96    162.21 o 
 -15   9   3       46.89       84.74    124.69 o 
 -14   9   3       12.36       60.53    112.58 o 
 -13   9   3       70.84      -61.74     75.05 o 
 -12   9   3      294.40      200.77     46.29 o 
 -11   9   3     5536.09     5594.84    154.51 o 
 -10   9   3     1258.59     1362.47     60.56 o 
  -9   9   3      823.12      846.77     50.02 o 
  -8   9   3       53.70       55.16     21.84 o 
  -7   9   3      201.12      192.19     24.51 o 
  -6   9   3     4629.47     5293.12     98.04 o 
  -5   9   3        4.05        6.82     16.24 o 
  -4   9   3        0.46       67.61     17.09 o 
  -3   9   3        4.01        9.24      9.23 o 
  -2   9   3      744.42      588.22     28.85 o 
  -1   9   3      326.29      739.26     25.71 o 
   0   9   3     5028.82     4838.37    130.27 o 
   1   9   3      775.71      837.39     27.36 o 
   2   9   3      131.56      122.33     15.82 o 
   3   9   3    33866.62    36470.32    396.72 o 
   4   9   3      238.91      380.37     20.49 o 
   5   9   3     3591.84     3831.93     67.12 o 
   6   9   3      285.22      250.80     26.55 o 
   7   9   3     9343.71     9556.77    195.46 o 
   8   9   3      422.02      383.69     60.30 o 
   9   9   3      234.84      268.30     49.75 o 
  10   9   3      381.97      446.43     41.72 o 
  11   9   3      218.84      156.16    104.11 o 
  12   9   3     2215.69     2178.99    253.01 o 
  13   9   3      392.16      225.16    121.06 o 
  14   9   3        6.11      -27.84    105.32 o 
 -15  10   3      512.98      179.16    142.85 o 
 -14  10   3       17.89      127.11    124.69 o 
 -13  10   3       65.00       83.53    110.16 o 
 -12  10   3     2854.29     3030.23    120.06 o 
 -11  10   3    12208.71    12581.94    260.58 o 
 -10  10   3       73.62       68.86     37.37 o 
  -9  10   3     1290.83     1317.29     94.16 o 
  -8  10   3       15.30       13.09     20.31 o 
  -7  10   3     5440.14     5522.20    112.21 o 
  -6  10   3      148.02      148.70     21.44 o 
  -5  10   3      623.98      775.08     44.32 o 
  -4  10   3       13.15       21.10     13.66 o 
  -3  10   3       93.13       44.16     11.25 o 
  -2  10   3     5704.04     5630.87     83.91 o 
  -1  10   3     6884.64     7084.28     96.73 o 
   0  10   3     2787.28     2950.30     60.00 o 
   1  10   3     1321.27     1273.69     47.17 o 
   2  10   3    11598.20    12023.50    145.49 o 
   3  10   3    33325.27    35453.75    370.07 o 
   4  10   3    10159.91    10521.69    133.07 o 
   5  10   3     1586.39     1804.02     47.09 o 
   6  10   3     1627.80     1712.99     52.00 o 
   7  10   3      389.18      417.61     40.81 o 
   8  10   3      387.51      423.29     49.27 o 
   9  10   3      461.41      339.35     48.22 o 
  10  10   3     3092.24     3018.73    112.90 o 
  11  10   3      239.96      131.95     99.27 o 
  12  10   3     4584.13     4773.20    351.06 o 
  13  10   3       97.61       65.37     96.84 o 
  14  10   3       37.68       41.16    111.37 o 
 -15  11   3      268.43      119.84    135.58 o 
 -14  11   3        0.24      -29.05    107.74 o 
 -13  11   3        0.02       21.49     62.54 o 
 -12  11   3    13497.05    13897.14    288.80 o 
 -11  11   3     6980.51     6919.24    180.44 o 
 -10  11   3      797.53      639.46     68.82 o 
  -9  11   3      370.22      388.96     44.57 o 
  -8  11   3     2203.44     2329.99     77.31 o 
  -7  11   3     3225.72     3345.38     84.62 o 
  -6  11   3     1672.71     1733.49     57.99 o 
  -5  11   3     2126.45     1946.97     53.43 o 
  -4  11   3      722.12      757.53     36.00 o 
  -3  11   3    21035.27    23001.08    256.75 o 
  -2  11   3    78783.88    85585.85    845.65 o 
  -1  11   3    12695.94    13153.80    159.09 o 
   0  11   3      241.59      233.44     20.21 o 
   1  11   3     2088.93     2140.73     64.16 o 
   2  11   3    26421.66    28326.58    303.91 o 
   3  11   3    28505.56    29850.68    319.78 o 
   4  11   3       20.94       21.08     12.02 o 
   5  11   3     1464.58     1507.98     40.67 o 
   6  11   3      508.58      499.44     35.20 o 
   7  11   3        2.67       41.12     25.04 o 
   8  11   3       20.76       20.70     30.50 o 
   9  11   3      526.67      516.97     59.16 o 
  10  11   3     5745.42     5516.94    169.31 o 
  11  11   3        5.27       19.32     28.30 o 
  12  11   3      597.68      346.22    133.16 o 
  13  11   3      637.87      499.96    159.79 o 
  14  11   3        1.31       15.74    108.95 o 
 -15  12   3       22.86       49.63    127.11 o 
 -14  12   3      505.54      610.12    196.11 o 
 -13  12   3     2335.38     2302.75    184.97 o 
 -12  12   3     3399.79     3595.63    133.44 o 
 -11  12   3     1267.67     1296.85     84.10 o 
 -10  12   3      121.88       20.39     35.47 o 
  -9  12   3      321.59      266.69     41.95 o 
  -8  12   3     9773.35     9655.66    188.32 o 
  -7  12   3     5123.79     5151.97    111.38 o 
  -6  12   3        0.05       10.31     17.20 o 
  -5  12   3      117.99      114.93     20.16 o 
  -4  12   3      203.14      162.54     28.43 o 
  -3  12   3     5917.43     6392.99     94.91 o 
  -2  12   3     1249.56     1559.87     40.88 o 
  -1  12   3     7320.60     7159.49    102.02 o 
   0  12   3      493.52      487.01     36.52 o 
   1  12   3     1822.16     1951.98     48.86 o 
   2  12   3     6751.99     7239.30    106.02 o 
   3  12   3      527.59      540.94     36.34 o 
   4  12   3       15.65       -3.86     12.61 o 
   5  12   3      546.47      521.53     28.84 o 
   6  12   3      545.85      666.93     35.40 o 
   7  12   3    14620.46    13751.08    274.18 o 
   8  12   3     3608.79     3784.34    138.45 o 
   9  12   3     1061.32      892.78    119.41 o 
  10  12   3     2439.08     2738.06    146.71 o 
  11  12   3      115.72       88.02     40.01 o 
  12  12   3        5.37       65.37     98.05 o 
  13  12   3       17.91       13.32     92.00 o 
  14  12   3      507.87      751.75    203.37 o 
 -15  13   3       79.22       84.74    142.85 o 
 -14  13   3      541.07      680.33    192.48 o 
 -13  13   3     1293.16     1458.70    158.78 o 
 -12  13   3      122.96       39.50     50.04 o 
 -11  13   3      238.98      195.69     47.49 o 
 -10  13   3      146.27      112.87     37.35 o 
  -9  13   3     1268.63     1308.68     73.80 o 
  -8  13   3      166.96       93.63     34.51 o 
  -7  13   3      596.67      645.75     49.93 o 
  -6  13   3      462.81      521.52     35.72 o 
  -5  13   3      377.77      451.03     31.93 o 
  -4  13   3      303.64      248.26     25.50 o 
  -3  13   3     1013.83     1492.21     42.26 o 
  -2  13   3    26753.92    26996.13    297.80 o 
  -1  13   3     1000.06     1036.85     49.39 o 
   0  13   3        3.37       13.01     12.37 o 
   1  13   3      118.68      138.33     18.50 o 
   2  13   3     2568.03     2618.55     55.56 o 
   3  13   3     1804.41     1885.50     48.50 o 
   4  13   3       14.53       28.61     14.56 o 
   5  13   3      156.21      138.00     25.57 o 
   6  13   3     1836.18     1974.25     79.15 o 
   7  13   3        2.54       -8.97     21.60 o 
   8  13   3     2125.30     2071.69    106.48 o 
   9  13   3     5125.67     4803.81    211.79 o 
  10  13   3     6564.99     6394.74    213.00 o 
  11  13   3      166.20       47.63     40.80 o 
  12  13   3        0.41       23.00     96.84 o 
  13  13   3      412.94      552.01    170.69 o 
 -14  14   3      184.92       89.58    129.53 o 
 -13  14   3      209.48       60.75     78.32 o 
 -12  14   3      237.68      116.96     97.47 o 
 -11  14   3      869.34      750.72     69.44 o 
 -10  14   3       15.94       38.28     34.40 o 
  -9  14   3     1599.87     1678.56     83.17 o 
  -8  14   3     2526.45     2732.52    166.34 o 
  -7  14   3     1697.59     1869.97    100.75 o 
  -6  14   3        4.00       15.47     17.93 o 
  -5  14   3     6007.35     6449.73    127.05 o 
  -4  14   3     8133.03     8281.46    139.41 o 
  -3  14   3        0.76        2.92     12.27 o 
  -2  14   3      923.76      870.67     35.96 o 
  -1  14   3     1544.25     1601.56     43.82 o 
   0  14   3     4403.76     4336.19     75.25 o 
   1  14   3     2461.63     2886.45     59.14 o 
   2  14   3        8.86       -6.35     13.90 o 
   3  14   3      143.73      159.13     20.50 o 
   4  14   3      525.24      603.03     30.92 o 
   5  14   3     3861.17     3941.62     84.90 o 
   6  14   3    17951.16    18028.68    271.24 o 
   7  14   3     2712.16     2625.23    117.99 o 
   8  14   3       72.51       64.67     40.52 o 
   9  14   3     1776.13     1727.79    116.05 o 
  10  14   3     5904.95     6087.72    337.74 o 
  11  14   3      219.39      136.06     52.10 o 
  12  14   3       26.66       25.49     37.67 o 
  13  14   3      326.95      348.64    144.06 o 
 -14  15   3     1262.84     1288.84    164.03 o 
 -13  15   3     1297.15     1427.28    167.94 o 
 -12  15   3        4.13      -76.70    106.82 o 
 -11  15   3      436.07      309.66    154.13 o 
 -10  15   3     1507.63     1395.81    179.11 o 
  -9  15   3     1263.93     1235.11    102.69 o 
  -8  15   3     7819.24     8557.38    214.79 o 
  -7  15   3       26.26       64.78     33.32 o 
  -6  15   3      423.95      481.98     51.19 o 
  -5  15   3      288.32      274.41     29.58 o 
  -4  15   3     3732.28     3521.75     67.17 o 
  -3  15   3      456.37      550.86     28.30 o 
  -2  15   3     1018.73      938.34     35.02 o 
  -1  15   3      506.06      516.62     27.22 o 
   0  15   3    41701.94    41498.64    438.11 o 
   1  15   3     5065.55     4902.24     83.33 o 
   2  15   3    10779.86    10897.03    170.45 o 
   3  15   3        5.08        9.71     16.32 o 
   4  15   3      110.50      106.19     21.79 o 
   5  15   3      795.94      737.78     41.55 o 
   6  15   3        8.81       58.44     23.81 o 
   7  15   3     1048.04      985.01     81.40 o 
   8  15   3      351.72      515.22     94.55 o 
   9  15   3     3782.50     3626.62    251.90 o 
  10  15   3     1030.20     1087.45    141.03 o 
  11  15   3       68.19      114.93     53.86 o 
  12  15   3      145.47      163.57     54.35 o 
  13  15   3      267.89      309.90    147.69 o 
 -14  16   3        2.43       -1.48     76.61 o 
 -13  16   3       15.91       14.95     74.77 o 
 -12  16   3      343.86      258.08     75.40 o 
 -11  16   3      215.82      228.57    206.35 o 
 -10  16   3        1.04      -16.05    115.06 o 
  -9  16   3     1448.59     1756.80    104.35 o 
  -8  16   3      212.75      200.24     54.24 o 
  -7  16   3     1353.19     1519.20     86.55 o 
  -6  16   3        6.67        0.02     23.58 o 
  -5  16   3     5976.65     6200.75    146.81 o 
  -4  16   3        0.56        5.85     12.46 o 
  -3  16   3        1.35       -1.13     13.41 o 
  -2  16   3      210.70      186.61     19.84 o 
  -1  16   3     5210.73     5373.90     93.92 o 
   0  16   3     3212.00     3720.24     67.06 o 
   1  16   3     2408.84     2411.46     56.00 o 
   2  16   3      186.43      141.71     20.05 o 
   3  16   3      414.24      391.47     29.13 o 
   4  16   3     2161.42     2283.08     56.54 o 
   5  16   3     2181.51     2179.02     66.83 o 
   6  16   3       94.38       16.70     31.46 o 
   7  16   3       74.87       65.94     38.24 o 
   8  16   3      263.20      220.96     52.61 o 
   9  16   3     1699.83     1615.78    107.33 o 
  10  16   3        1.03      -15.50     53.87 o 
  11  16   3       24.97       26.63     50.59 o 
  12  16   3      110.60       63.75     73.84 o 
 -13  17   3      216.08      107.42     92.61 o 
 -12  17   3      283.78      153.47     81.67 o 
 -11  17   3      292.25        7.13     64.66 o 
 -10  17   3     7419.70     7551.33    260.22 o 
  -9  17   3      342.34      393.44     64.29 o 
  -8  17   3     1427.56     1543.10    131.92 o 
  -7  17   3       13.84       68.56     59.45 o 
  -6  17   3     1224.04     1007.94     82.67 o 
  -5  17   3     1177.52      963.05     66.99 o 
  -4  17   3      919.55      862.29     40.69 o 
  -3  17   3       29.46       15.35     18.03 o 
  -2  17   3      932.54      958.28     37.49 o 
  -1  17   3       21.64       32.71     23.79 o 
   0  17   3     2305.68     2118.43     50.22 o 
   1  17   3     3388.70     3339.82     68.47 o 
   2  17   3       10.11       -1.75     14.73 o 
   3  17   3     1919.29     1801.35     52.44 o 
   4  17   3     1045.93     1029.44     42.46 o 
   5  17   3        0.21      -14.91     20.91 o 
   6  17   3       53.74       51.28     32.40 o 
   7  17   3      132.58       85.94     43.10 o 
   8  17   3      283.96      280.59     60.10 o 
   9  17   3      166.28      182.00     53.99 o 
  10  17   3      111.19       48.80     53.51 o 
  11  17   3      640.09      557.76    105.32 o 
  12  17   3      457.17      561.30    146.48 o 
 -13  18   3       85.02      -11.82     99.27 o 
 -12  18   3       55.45      -10.81     67.32 o 
 -11  18   3     1100.91      961.37    121.02 o 
 -10  18   3     1419.65     1363.61    147.39 o 
  -9  18   3       44.77       26.69     41.91 o 
  -8  18   3     1148.02     1198.53     93.10 o 
  -7  18   3      445.57      426.81     49.95 o 
  -6  18   3      557.82      418.00     56.57 o 
  -5  18   3     2545.88     2511.86    101.60 o 
  -4  18   3        0.33       11.42     18.03 o 
  -3  18   3      192.98      135.44     29.57 o 
  -2  18   3     2124.45     2157.25     73.70 o 
  -1  18   3        0.43        9.66     22.86 o 
   0  18   3       16.17       32.04     19.49 o 
   1  18   3       41.34       49.89     28.99 o 
   2  18   3        0.87      -16.17     19.30 o 
   3  18   3      199.96      145.90     27.19 o 
   4  18   3      797.45      847.15     45.83 o 
   5  18   3     1007.50      984.15     56.75 o 
   6  18   3      342.42      332.94     51.84 o 
   7  18   3      118.83       99.91     42.14 o 
   8  18   3        0.15      -11.60     40.58 o 
   9  18   3      654.25      498.61     95.90 o 
  10  18   3       78.65      120.84     96.24 o 
  11  18   3       11.55       67.59     57.56 o 
  12  18   3      468.77      443.42     84.11 o 
 -13  19   3      402.94      371.91    166.45 o 
 -12  19   3       74.29      -75.29    191.87 o 
 -11  19   3     2647.16     3012.74    181.65 o 
 -10  19   3     1551.66     1752.92    142.30 o 
  -9  19   3      120.52       91.77     48.67 o 
  -8  19   3      473.18      498.08     69.13 o 
  -7  19   3     3544.39     3740.02    123.42 o 
  -6  19   3     7009.81     7004.96    203.73 o 
  -5  19   3     2403.53     2292.57    105.90 o 
  -4  19   3      693.71      556.46     38.02 o 
  -3  19   3      778.48      766.99     55.25 o 
  -2  19   3     3826.70     3956.58    107.03 o 
  -1  19   3     7111.01     6984.27    165.71 o 
   0  19   3    13395.89    13125.25    233.47 o 
   1  19   3      535.96      490.23     44.28 o 
   2  19   3     6660.91     6726.15    159.31 o 
   3  19   3     1157.96     1200.31     61.24 o 
   4  19   3      720.05      742.93     51.22 o 
   5  19   3       35.18       77.08     37.82 o 
   6  19   3       52.12       58.06     67.61 o 
   7  19   3      431.10      356.50     72.90 o 
   8  19   3     4766.30     4617.73    216.37 o 
   9  19   3      318.18      389.96     85.02 o 
  10  19   3      166.91      101.84     67.19 o 
  11  19   3      266.73      204.98     77.15 o 
 -12  20   3      763.15      665.81    138.47 o 
 -11  20   3     2192.62     2362.04    168.69 o 
 -10  20   3      363.00      195.75     73.03 o 
  -9  20   3        1.14      -57.05     40.76 o 
  -8  20   3       20.98       55.43     45.77 o 
  -7  20   3    10898.84    10812.31    258.44 o 
  -6  20   3        1.58       12.96     37.92 o 
  -5  20   3     1418.24     1461.30     95.28 o 
  -4  20   3       87.02       76.79     32.39 o 
  -3  20   3      502.51      536.35     46.17 o 
  -2  20   3     1130.93     1023.90     66.25 o 
  -1  20   3       32.31       84.04     45.83 o 
   0  20   3      141.16      191.05     42.68 o 
   1  20   3      446.08      468.81     48.41 o 
   2  20   3      840.84      680.19     59.32 o 
   3  20   3       95.20      103.36     32.05 o 
   4  20   3     1301.42     1290.74     80.35 o 
   5  20   3      693.84      586.24     76.40 o 
   6  20   3       45.22       45.27     45.20 o 
   7  20   3       33.00       18.22     46.75 o 
   8  20   3      418.41      291.28     90.19 o 
   9  20   3      226.40      214.61     76.05 o 
  10  20   3      331.25      386.48    107.74 o 
  11  20   3        2.72        1.63     59.03 o 
 -12  21   3        2.48       49.44     80.66 o 
 -11  21   3       56.40     -206.32    205.19 o 
 -10  21   3       90.81       59.44    120.10 o 
  -9  21   3       56.67       66.77     49.12 o 
  -8  21   3     1160.99     1177.18     97.68 o 
  -7  21   3     5246.77     5041.36    177.52 o 
  -6  21   3       68.02       31.29     38.62 o 
  -5  21   3      822.44      908.16     81.21 o 
  -4  21   3      194.21      218.35     35.67 o 
  -3  21   3     3481.78     3399.78    122.57 o 
  -2  21   3     1545.83     1578.55     87.19 o 
  -1  21   3     2557.93     2514.13    110.42 o 
   0  21   3        0.57       99.12     40.05 o 
   1  21   3     1809.42     1839.82     88.25 o 
   2  21   3     1116.23     1334.14    119.35 o 
   3  21   3      333.30      224.63     45.50 o 
   4  21   3      482.33      522.42     58.64 o 
   5  21   3      275.63      238.19     81.67 o 
   6  21   3      112.60      159.49     89.09 o 
   7  21   3     2240.31     2354.96    157.11 o 
   8  21   3       29.93       16.87     81.71 o 
   9  21   3       69.75      131.11     68.92 o 
  10  21   3       76.23       64.13     62.33 o 
 -11  22   3      564.38      569.29    234.85 o 
 -10  22   3       32.30       75.41     92.61 o 
  -9  22   3       47.91       36.04     50.03 o 
  -8  22   3        7.94       53.09     44.84 o 
  -7  22   3      165.29      177.81     49.36 o 
  -6  22   3      894.34      727.07     76.74 o 
  -5  22   3       32.33       14.17     38.48 o 
  -4  22   3     1147.63      979.45     86.26 o 
  -3  22   3      170.01      238.56     50.50 o 
  -2  22   3     2958.44     3033.84    117.74 o 
  -1  22   3     1647.28     1601.70     94.45 o 
   0  22   3        7.49       -4.55     38.82 o 
   1  22   3      916.03      918.04    108.28 o 
   2  22   3     4822.13     5320.79    148.07 o 
   3  22   3     1848.93     2067.69    112.71 o 
   4  22   3       78.54       86.66     44.58 o 
   5  22   3      794.75      730.18     92.21 o 
   6  22   3      234.31      105.93     64.63 o 
   7  22   3      248.67      243.22     67.72 o 
   8  22   3       26.04       93.88     67.37 o 
   9  22   3      295.99      138.66     74.08 o 
 -11  23   3       21.96       21.35     93.00 o 
 -10  23   3       85.89       23.15     85.77 o 
  -9  23   3      691.98      893.91    220.32 o 
  -8  23   3       88.41      122.64     56.11 o 
  -7  23   3       26.96      106.81     47.86 o 
  -6  23   3      294.91      282.00     62.55 o 
  -5  23   3      524.06      422.05     90.92 o 
  -4  23   3       45.23      -37.69     48.83 o 
  -3  23   3      376.86      330.65     50.50 o 
  -2  23   3       90.72      130.95     43.45 o 
  -1  23   3        4.38      -41.17     34.42 o 
   0  23   3      266.52      302.49     56.20 o 
   1  23   3      687.58      763.79     85.27 o 
   2  23   3       86.36       94.66     39.53 o 
   3  23   3     1392.09     1392.96     86.69 o 
   4  23   3      808.25      773.64     77.14 o 
   5  23   3     1261.53     1434.72    135.01 o 
   6  23   3     1308.37     1279.14    114.44 o 
   7  23   3      164.09      114.22     58.74 o 
   8  23   3      153.09      137.18     77.02 o 
   9  23   3       81.27       85.38     75.01 o 
 -10  24   3       30.81      -66.58    110.16 o 
  -9  24   3     1572.91     1992.72    299.61 o 
  -8  24   3        5.75       23.76     56.19 o 
  -7  24   3      726.32      527.09     82.37 o 
  -6  24   3       14.58      -10.55     46.41 o 
  -5  24   3     2225.86     2036.72    139.80 o 
  -4  24   3      664.86      787.33    116.88 o 
  -3  24   3      388.49      385.95     51.51 o 
  -2  24   3      156.32      178.55     46.06 o 
  -1  24   3       52.05       28.26     39.72 o 
   0  24   3      410.31      361.48     88.41 o 
   1  24   3      315.93      178.72     57.83 o 
   2  24   3      352.50      532.82     71.73 o 
   3  24   3      442.32      438.63     59.77 o 
   4  24   3       17.65      -22.20     45.69 o 
   5  24   3        2.64        5.05     48.14 o 
   6  24   3       22.33       65.59     54.61 o 
   7  24   3       16.43      -26.76     50.33 o 
   8  24   3      186.69      218.68     83.05 o 
  -9  25   3      264.34      145.27    156.16 o 
  -8  25   3      344.78      358.27     85.54 o 
  -7  25   3      371.52      425.58     81.24 o 
  -6  25   3      442.81      377.95     74.94 o 
  -5  25   3      216.49      293.74     72.43 o 
  -4  25   3       19.37       78.09     52.44 o 
  -3  25   3      236.86      262.24     48.44 o 
  -2  25   3       37.10       96.23     42.91 o 
  -1  25   3       34.06       50.15     42.60 o 
   0  25   3       96.72       80.58     42.61 o 
   1  25   3     4141.61     4093.90    216.31 o 
   2  25   3      343.01      335.33     63.00 o 
   3  25   3       22.10      -19.92     39.97 o 
   4  25   3      503.36      468.11    153.13 o 
   5  25   3     5741.46     6267.01    227.75 o 
   6  25   3       26.62       65.66     58.16 o 
   7  25   3       24.25        1.55     55.57 o 
  -8  26   3      942.82      953.53    152.48 o 
  -7  26   3       76.61       43.15     58.77 o 
  -6  26   3      289.75      285.86     75.97 o 
  -5  26   3      172.87      208.89     72.48 o 
  -4  26   3      848.93      813.38    103.29 o 
  -3  26   3       61.02       73.77     39.01 o 
  -2  26   3      402.64      354.28     58.02 o 
  -1  26   3      116.26      193.06     52.17 o 
   0  26   3     3119.19     3062.36    138.85 o 
   1  26   3     1845.92     2169.72    135.41 o 
   2  26   3      107.46      119.11     54.59 o 
   3  26   3        0.33       30.39     58.71 o 
   4  26   3        3.60       -3.45     53.07 o 
   5  26   3     1963.42     2085.78    161.50 o 
   6  26   3       60.80      109.54     64.97 o 
  -7  27   3      306.43      263.50    156.17 o 
  -6  27   3     1327.78     1513.03    134.57 o 
  -5  27   3      660.56     1047.72    139.67 o 
  -4  27   3     1165.77     1197.43    126.07 o 
  -3  27   3      201.71      192.48     47.78 o 
  -2  27   3      357.65      370.49     77.58 o 
  -1  27   3     5158.60     5155.28    201.29 o 
   0  27   3     1177.07     1193.35     97.67 o 
   1  27   3       56.00       47.74     50.71 o 
   2  27   3        2.22       43.20     49.99 o 
   3  27   3     1216.55     1730.52    220.71 o 
   4  27   3     2501.43     2496.22    155.69 o 
   5  27   3      348.22      516.94    114.43 o 
  -6  28   3      473.05      397.14     91.24 o 
  -5  28   3       23.29       69.26     62.08 o 
  -4  28   3       33.37      -30.45     56.25 o 
  -3  28   3        3.13      -18.91     36.62 o 
  -2  28   3      801.18      703.85     92.43 o 
  -1  28   3       31.50      106.21     51.59 o 
   0  28   3      786.03      991.66     96.28 o 
   1  28   3       86.62       49.14     53.57 o 
   2  28   3       29.19       27.50     50.76 o 
   3  28   3      236.42      118.12     81.35 o 
   4  28   3     1197.72     1519.04    133.67 o 
  -4  29   3      101.28      158.93     71.24 o 
  -3  29   3       90.66       95.40     41.66 o 
  -2  29   3     1270.69     1103.50     90.89 o 
  -1  29   3        2.84      -17.44     47.69 o 
   0  29   3       21.80       95.99     51.58 o 
   1  29   3      594.25      568.90     82.83 o 
   2  29   3        8.19        8.20     59.44 o 
  -3 -29   4      416.27      396.60    120.87 o 
  -2 -29   4      357.49      309.27     71.53 o 
  -1 -29   4      172.63       73.65     64.66 o 
   0 -29   4     1721.89     1592.21     91.66 o 
   1 -29   4     2205.68     2121.17    102.71 o 
   2 -29   4      175.84       87.79     83.69 o 
   3 -29   4       10.82      -18.49     53.82 o 
   4 -29   4        7.83       68.33     63.69 o 
  -5 -28   4      953.61     1139.54    188.24 o 
  -4 -28   4      846.82      872.56    132.56 o 
  -3 -28   4       86.86       99.54     63.94 o 
  -2 -28   4       15.82      -29.67     46.32 o 
  -1 -28   4       45.45       82.30     50.80 o 
   0 -28   4       87.35       29.68     38.57 o 
   1 -28   4      418.69      316.10     79.55 o 
   2 -28   4      408.12      326.47     73.10 o 
   3 -28   4       24.83       68.47     62.17 o 
   4 -28   4      113.16      127.85     64.37 o 
   5 -28   4      796.91      779.03    184.76 o 
  -6 -27   4        0.00        1.67     67.52 o 
  -5 -27   4        1.03       29.69     56.75 o 
  -4 -27   4     3214.00     3339.23    210.84 o 
  -3 -27   4      657.43      505.27     85.77 o 
  -2 -27   4       95.07      120.40     49.82 o 
  -1 -27   4     4324.15     4685.51    182.44 o 
   0 -27   4       15.64        1.34     38.53 o 
   1 -27   4      626.26      629.68     69.19 o 
   2 -27   4      444.05      658.46     97.80 o 
   3 -27   4       68.55       68.22     59.40 o 
   4 -27   4      259.31      165.34     66.69 o 
   5 -27   4      734.49      611.96     99.44 o 
   6 -27   4       80.43       94.29     55.68 o 
   7 -27   4        0.01       54.24     57.14 o 
  -7 -26   4      179.13      183.06     71.55 o 
  -6 -26   4      586.32      621.34     93.11 o 
  -5 -26   4     2545.72     2741.86    255.36 o 
  -4 -26   4      570.14      544.69    107.49 o 
  -3 -26   4       91.29       68.10    112.06 o 
  -2 -26   4      773.15      722.79    104.72 o 
  -1 -26   4      310.49      288.25     49.66 o 
   0 -26   4       19.44        2.14     40.65 o 
   1 -26   4      831.39      836.12     74.88 o 
   2 -26   4     1255.73     1279.08    123.19 o 
   3 -26   4      298.40      204.86     64.93 o 
   4 -26   4        0.48      -70.48     44.80 o 
   5 -26   4      369.28      369.24     81.66 o 
   6 -26   4      517.54      315.16     71.70 o 
   7 -26   4      716.03      632.84    131.89 o 
   8 -26   4      450.01      636.69     86.34 o 
  -8 -25   4        4.31       64.78     71.48 o 
  -7 -25   4      373.61      337.95     77.21 o 
  -6 -25   4      579.73      621.99     92.54 o 
  -5 -25   4      269.02      488.92     83.85 o 
  -4 -25   4      232.48      339.64     69.39 o 
  -3 -25   4        8.05      -14.14     43.16 o 
  -2 -25   4        3.64      -62.90     35.07 o 
  -1 -25   4      887.70      909.90     74.64 o 
   0 -25   4     2811.62     2522.34    118.87 o 
   1 -25   4        4.30      -10.47     34.59 o 
   2 -25   4     1771.04     1590.10     98.21 o 
   3 -25   4      364.14      257.99     69.67 o 
   4 -25   4      830.00      826.47    108.79 o 
   5 -25   4      130.74       93.76     55.24 o 
   6 -25   4       47.21      107.35     56.61 o 
   7 -25   4       60.70       34.15     63.40 o 
   8 -25   4     2726.79     2886.17    152.27 o 
   9 -25   4      897.24      990.82    152.25 o 
  -9 -24   4       39.66       47.36     56.96 o 
  -8 -24   4        5.10       42.85     55.07 o 
  -7 -24   4      263.95      303.59    142.32 o 
  -6 -24   4      267.39      194.40     64.25 o 
  -5 -24   4      703.03      690.49     88.90 o 
  -4 -24   4        5.01      -49.32     38.30 o 
  -3 -24   4      274.92      219.43     70.54 o 
  -2 -24   4      550.93      614.63     65.08 o 
  -1 -24   4        1.95       24.24     38.34 o 
   0 -24   4       12.96        8.12     43.02 o 
   1 -24   4       17.28       32.09     45.43 o 
   2 -24   4     1094.87     1065.00     67.94 o 
   3 -24   4       24.91      -34.95     43.79 o 
   4 -24   4     1187.50     1353.04    116.96 o 
   5 -24   4      496.46      629.77     88.00 o 
   6 -24   4      137.58      116.30     59.33 o 
   7 -24   4      213.70      208.46     59.39 o 
   8 -24   4      888.17      697.01     93.37 o 
   9 -24   4       24.53        8.75     78.70 o 
  -9 -23   4       17.93      -41.09     57.91 o 
  -8 -23   4      273.17      229.10     69.55 o 
  -7 -23   4      294.30      243.45     67.46 o 
  -6 -23   4     2425.86     2504.63    202.87 o 
  -5 -23   4      327.75      292.03     67.12 o 
  -4 -23   4        0.03        2.54     49.62 o 
  -3 -23   4      752.49      687.09     66.11 o 
  -2 -23   4      332.29      384.98     55.92 o 
  -1 -23   4     3924.32     3635.54    135.27 o 
   0 -23   4        6.19        0.82     39.73 o 
   1 -23   4      372.29      462.16     82.12 o 
   2 -23   4      122.32       69.59     42.46 o 
   3 -23   4      449.64      345.67     69.90 o 
   4 -23   4      695.48      603.02     83.21 o 
   5 -23   4        3.48       54.07     46.65 o 
   6 -23   4      141.30       23.15     43.67 o 
   7 -23   4       89.65       -8.56     40.45 o 
   8 -23   4       34.52       43.51     44.69 o 
   9 -23   4        2.22       20.55     75.26 o 
  10 -23   4       45.36       91.31     87.11 o 
 -10 -22   4      276.88      153.13    109.55 o 
  -9 -22   4      176.46      253.47    153.13 o 
  -8 -22   4       77.87       12.35     48.23 o 
  -7 -22   4     1696.21     1435.37    117.24 o 
  -6 -22   4        9.67      -24.32     43.68 o 
  -5 -22   4      153.64      106.83     76.68 o 
  -4 -22   4      864.21     1036.46     86.67 o 
  -3 -22   4      318.80      281.66     44.51 o 
  -2 -22   4      150.54      207.17     49.45 o 
  -1 -22   4     3371.95     3409.39    148.00 o 
   0 -22   4      170.16      136.18     47.65 o 
   1 -22   4    12628.11    12335.34    300.01 o 
   2 -22   4       46.71       45.38     30.76 o 
   3 -22   4     1319.71     1501.13    115.54 o 
   4 -22   4      263.11      208.90     58.77 o 
   5 -22   4      857.23      761.31    117.81 o 
   6 -22   4     1031.16     1162.85    100.76 o 
   7 -22   4      599.33      339.59     96.29 o 
   8 -22   4     4337.72     4878.29    241.05 o 
   9 -22   4      336.37      198.83    189.45 o 
  10 -22   4       31.67       90.74     75.82 o 
  11 -22   4     2353.69     2787.90    331.69 o 
 -11 -21   4       36.63      111.24     95.63 o 
 -10 -21   4       34.12       11.94     55.83 o 
  -9 -21   4      376.77      430.62     90.68 o 
  -8 -21   4     1446.88     1504.35    125.35 o 
  -7 -21   4     1476.69     1743.18    131.25 o 
  -6 -21   4      112.90       42.39     47.36 o 
  -5 -21   4        7.03      -31.82     40.08 o 
  -4 -21   4      135.80      139.62     35.73 o 
  -3 -21   4       31.12       42.21     30.37 o 
  -2 -21   4      530.61      491.67     59.56 o 
  -1 -21   4     3415.59     3392.37    128.08 o 
   0 -21   4      223.40      254.87     46.75 o 
   1 -21   4       24.41       38.79     31.61 o 
   2 -21   4      867.80      836.60    100.49 o 
   3 -21   4      103.80       42.93     36.90 o 
   4 -21   4       21.59       23.54     32.78 o 
   5 -21   4      771.65     1004.84     80.37 o 
   6 -21   4     5555.39     5899.40    202.00 o 
   7 -21   4     2402.60     2194.72    149.80 o 
   8 -21   4      189.11      146.90     76.87 o 
   9 -21   4      671.90      483.38    107.36 o 
  10 -21   4      348.56      340.06    101.37 o 
  11 -21   4      842.64      969.55    297.19 o 
 -11 -20   4       52.75      110.66     67.95 o 
 -10 -20   4       23.44       69.52     62.70 o 
  -9 -20   4      247.01      169.53     76.87 o 
  -8 -20   4       94.41      197.21     57.97 o 
  -7 -20   4      193.59       64.62     47.63 o 
  -6 -20   4        2.18       14.08     49.18 o 
  -5 -20   4      991.14      878.52     86.90 o 
  -4 -20   4     3907.79     3842.12    106.61 o 
  -3 -20   4      527.07      362.22     46.63 o 
  -2 -20   4     4256.50     4151.71    119.52 o 
  -1 -20   4       15.67        6.66     31.38 o 
   0 -20   4     4720.85     4602.99    143.70 o 
   1 -20   4     1160.18     1217.86     75.90 o 
   2 -20   4      610.43      656.05     61.15 o 
   3 -20   4      328.43      235.45     49.49 o 
   4 -20   4       22.10      -19.95     30.33 o 
   5 -20   4      622.70      594.78     63.36 o 
   6 -20   4       74.85       12.70     32.87 o 
   7 -20   4       52.11      126.85     56.09 o 
   8 -20   4      598.73      586.26    108.16 o 
   9 -20   4      375.89      271.29     87.79 o 
  10 -20   4      417.60      370.21     95.97 o 
  11 -20   4       93.42       37.36     75.31 o 
  12 -20   4       52.06      165.85    128.32 o 
 -12 -19   4      215.71       80.88     65.04 o 
 -11 -19   4        0.19        1.32     56.66 o 
 -10 -19   4        9.49       90.32     59.25 o 
  -9 -19   4     1137.97     1056.54    117.89 o 
  -8 -19   4     1127.22     1423.82    108.58 o 
  -7 -19   4      743.73      847.51     89.18 o 
  -6 -19   4      649.79      755.36     83.61 o 
  -5 -19   4      223.98      233.97     50.05 o 
  -4 -19   4      274.35      195.04     33.79 o 
  -3 -19   4     1202.26     1250.73    100.88 o 
  -2 -19   4       10.83       32.96     27.34 o 
  -1 -19   4     2999.03     3054.24    128.91 o 
   0 -19   4    23971.55    23510.97    426.76 o 
   1 -19   4     1789.77     1944.08     95.93 o 
   2 -19   4     4183.14     4242.59    121.98 o 
   3 -19   4      679.54      782.17     70.64 o 
   4 -19   4        0.02      -43.79     28.83 o 
   5 -19   4       41.12       64.27     29.35 o 
   6 -19   4     4583.90     4281.66    283.76 o 
   7 -19   4       35.12       64.16     32.86 o 
   8 -19   4      146.90      152.43     60.25 o 
   9 -19   4      619.31      825.91    100.46 o 
  10 -19   4      240.05      198.24     82.98 o 
  11 -19   4       94.83       31.79     68.63 o 
  12 -19   4     1515.65     1504.72    251.79 o 
 -12 -18   4     1560.60     1958.13    151.16 o 
 -11 -18   4      145.45        7.49     56.34 o 
 -10 -18   4       17.25      110.58     59.03 o 
  -9 -18   4    11190.06    11845.78    615.57 o 
  -8 -18   4      463.12      718.67     82.87 o 
  -7 -18   4        0.21       -2.86     35.93 o 
  -6 -18   4      190.72      197.01     55.39 o 
  -5 -18   4     5322.08     5430.09    127.13 o 
  -4 -18   4      437.45      483.05     38.29 o 
  -3 -18   4      189.89      198.45     31.87 o 
  -2 -18   4        0.34        4.98     22.59 o 
  -1 -18   4     8418.53     8461.44    164.46 o 
   0 -18   4     3953.58     4227.45    135.60 o 
   1 -18   4     7536.52     7354.73    164.70 o 
   2 -18   4      780.02      864.11     95.40 o 
   3 -18   4      969.84     1054.11     76.84 o 
   4 -18   4      127.44       45.35     34.60 o 
   5 -18   4       44.81        8.00     30.96 o 
   6 -18   4     8242.95     7735.97    194.30 o 
   7 -18   4      644.67      689.82     61.56 o 
   8 -18   4      677.34      608.97    141.25 o 
   9 -18   4      796.95      875.23     99.66 o 
  10 -18   4      179.43      156.09     59.85 o 
  11 -18   4     3275.59     3529.44    215.53 o 
  12 -18   4       16.81     -112.58     89.58 o 
  13 -18   4      843.25      981.76    219.11 o 
 -13 -17   4      183.45      111.21    120.45 o 
 -12 -17   4      735.71     1010.94    229.40 o 
 -11 -17   4      307.59      252.83    137.40 o 
 -10 -17   4      537.99      334.26     58.51 o 
  -9 -17   4      269.15      315.40     88.24 o 
  -8 -17   4     3709.01     3371.26    159.07 o 
  -7 -17   4      145.34      159.75     33.89 o 
  -6 -17   4     2997.10     3039.12    100.41 o 
  -5 -17   4     6295.28     6387.58    172.44 o 
  -4 -17   4     2521.98     2464.51     66.93 o 
  -3 -17   4       10.54      -16.14     16.94 o 
  -2 -17   4     2312.26     2451.27    123.08 o 
  -1 -17   4      863.61     1081.68     57.66 o 
   0 -17   4      222.37      182.59     32.02 o 
   1 -17   4      970.36     1096.07     56.21 o 
   2 -17   4      574.37      598.69     40.94 o 
   3 -17   4     2045.72     1856.31    104.55 o 
   4 -17   4     3625.58     3809.24    128.56 o 
   5 -17   4     6203.03     6723.91    173.07 o 
   6 -17   4     1311.81     1279.59    102.04 o 
   7 -17   4       80.64       87.51     30.81 o 
   8 -17   4      216.99      172.88     56.21 o 
   9 -17   4      659.19      797.76    150.71 o 
  10 -17   4      212.13       99.09     68.81 o 
  11 -17   4       38.49       -2.84     54.97 o 
  12 -17   4      154.01      136.88    127.11 o 
  13 -17   4      334.79      426.11    161.00 o 
 -13 -16   4      457.74      540.99    216.08 o 
 -12 -16   4      356.63      481.33     84.50 o 
 -11 -16   4       37.79       -1.51     46.36 o 
 -10 -16   4      504.19      500.09     76.88 o 
  -9 -16   4     3388.69     3219.15    126.33 o 
  -8 -16   4      700.55      726.90     52.10 o 
  -7 -16   4       12.18       10.12     23.51 o 
  -6 -16   4     2834.85     2834.28    105.81 o 
  -5 -16   4     9426.43     9884.95    135.52 o 
  -4 -16   4     1103.58     1098.31     42.92 o 
  -3 -16   4      109.23       70.24     18.20 o 
  -2 -16   4     2455.74     2331.18     68.21 o 
  -1 -16   4      975.73      900.24     50.97 o 
   0 -16   4       21.24      -15.60     19.29 o 
   1 -16   4       10.53        9.45     19.99 o 
   2 -16   4     1632.93     1661.70     60.91 o 
   3 -16   4        0.07      -22.74     25.11 o 
   4 -16   4     1320.07     1204.10     49.12 o 
   5 -16   4     2642.40     2596.13    102.89 o 
   6 -16   4        1.14        8.69     24.09 o 
   7 -16   4      200.90      265.14     41.80 o 
   8 -16   4     1727.62     1769.20    119.25 o 
   9 -16   4      129.12      149.08     53.96 o 
  10 -16   4      561.83      548.08     96.80 o 
  11 -16   4      596.61      749.49     96.11 o 
  12 -16   4       33.87       79.42     75.20 o 
  13 -16   4       79.15      140.77     86.55 o 
 -13 -15   4      556.22      775.96    106.53 o 
 -12 -15   4      787.18      816.05     95.17 o 
 -11 -15   4        0.49       -9.18     46.36 o 
 -10 -15   4       12.47      -23.13     35.18 o 
  -9 -15   4     6435.84     6694.41    293.89 o 
  -8 -15   4       26.12       53.58     28.44 o 
  -7 -15   4     3488.70     3431.63     90.17 o 
  -6 -15   4    18839.26    18424.48    283.14 o 
  -5 -15   4     2699.72     2971.33     61.37 o 
  -4 -15   4        2.71        4.47     15.45 o 
  -3 -15   4      185.08      192.86     21.60 o 
  -2 -15   4      721.10      685.50     32.32 o 
  -1 -15   4     4949.94     5351.41    114.20 o 
   0 -15   4     3905.30     4021.85    108.23 o 
   1 -15   4      167.06      121.35     25.06 o 
   2 -15   4     4925.20     4778.32    104.40 o 
   3 -15   4       77.89       11.67     27.44 o 
   4 -15   4     2023.23     2339.07     78.67 o 
   5 -15   4      465.57      506.11     42.14 o 
   6 -15   4        0.11      -29.88     18.22 o 
   7 -15   4      230.75      222.44     34.75 o 
   8 -15   4     1207.70     1147.11     98.56 o 
   9 -15   4     2944.20     2957.93    147.83 o 
  10 -15   4     3234.06     3211.62    158.78 o 
  11 -15   4      689.66      752.00     97.63 o 
  12 -15   4      794.27      766.96    170.69 o 
  13 -15   4       31.93      -57.77     67.70 o 
  14 -15   4     1466.34     1226.29    256.64 o 
 -13 -14   4       12.57      -41.16     47.21 o 
 -12 -14   4      170.98      227.58     62.45 o 
 -11 -14   4     3936.54     3893.96    241.50 o 
 -10 -14   4       58.87      124.69     42.20 o 
  -9 -14   4     1260.14     1278.04     66.27 o 
  -8 -14   4      487.98      422.26     42.81 o 
  -7 -14   4      102.50      113.48     27.04 o 
  -6 -14   4    13984.28    14554.79    233.80 o 
  -5 -14   4      125.23      144.95     19.35 o 
  -4 -14   4      106.24       72.25     16.61 o 
  -3 -14   4        3.82       16.96     14.60 o 
  -2 -14   4      581.72      487.26     30.79 o 
  -1 -14   4    73556.23    73321.07    906.66 o 
   0 -14   4      114.25       49.48     20.32 o 
   1 -14   4     2056.82     2023.00     65.40 o 
   2 -14   4     1229.48     1269.07     57.69 o 
   3 -14   4     8409.84     8245.35    201.48 o 
   4 -14   4     7869.43     7811.36    122.01 o 
   5 -14   4     1029.11     1097.43     45.36 o 
   6 -14   4     3333.96     3524.95     78.40 o 
   7 -14   4     7082.51     6977.25    158.26 o 
   8 -14   4      131.71      129.30     34.63 o 
   9 -14   4     6034.17     6264.16    188.04 o 
  10 -14   4      406.66      417.93     71.65 o 
  11 -14   4      181.85      156.60     62.81 o 
  12 -14   4     1940.51     2117.70    185.89 o 
  13 -14   4     1454.57     1775.63    314.74 o 
  14 -14   4       74.17      151.32    144.06 o 
 -13 -13   4        8.87       72.63     49.63 o 
 -12 -13   4      269.11      400.93     70.70 o 
 -11 -13   4      699.81      551.70     77.91 o 
 -10 -13   4     1138.33     1175.92     81.55 o 
  -9 -13   4     1011.61      957.60     63.56 o 
  -8 -13   4      908.66      861.26     54.95 o 
  -7 -13   4     2545.94     2590.67     74.76 o 
  -6 -13   4     3463.53     3576.06     86.44 o 
  -5 -13   4      362.46      375.26     24.35 o 
  -4 -13   4      114.63      125.58     17.43 o 
  -3 -13   4     9184.67    10508.71    131.12 o 
  -2 -13   4    46331.02    47976.03    521.44 o 
  -1 -13   4     8189.29     8724.09    136.99 o 
   0 -13   4      303.10      323.31     34.39 o 
   1 -13   4     1518.23     1416.49     53.44 o 
   2 -13   4      354.19      296.38     28.66 o 
   3 -13   4    29705.54    31366.80    423.66 o 
   4 -13   4     2451.08     2676.99     59.98 o 
   5 -13   4      454.39      604.62     32.20 o 
   6 -13   4      392.92      343.33     26.42 o 
   7 -13   4     1028.12     1039.12     54.67 o 
   8 -13   4     2793.10     2757.79     87.81 o 
   9 -13   4     3772.59     3857.16    156.20 o 
  10 -13   4       21.56       39.02     34.89 o 
  11 -13   4      237.33      182.50     50.32 o 
  12 -13   4      210.36      172.07     81.10 o 
  13 -13   4     1780.94     1801.05    178.20 o 
  14 -13   4      109.87       67.79    133.16 o 
 -13 -12   4       14.76       44.79     36.32 o 
 -12 -12   4     1147.65     1170.12     91.98 o 
 -11 -12   4     4142.37     3871.81    146.85 o 
 -10 -12   4     2097.70     2051.07     86.74 o 
  -9 -12   4      167.18      181.81     37.79 o 
  -8 -12   4     1966.54     2040.83     92.39 o 
  -7 -12   4      748.24      740.83     50.90 o 
  -6 -12   4        0.42        8.17     14.82 o 
  -5 -12   4       87.53       79.03     15.69 o 
  -4 -12   4      377.55      493.66     26.52 o 
  -3 -12   4       82.89       74.31     14.34 o 
  -2 -12   4     2053.96     1659.76     39.88 o 
  -1 -12   4     2564.71     2102.49     47.01 o 
   0 -12   4      827.34      717.43     49.47 o 
   1 -12   4     5827.89     5793.60    112.68 o 
   2 -12   4    15959.54    14750.75    260.66 o 
   3 -12   4      160.76      175.87     19.36 o 
   4 -12   4      194.45      250.98     21.58 o 
   5 -12   4     1792.17     1847.68     62.34 o 
   6 -12   4    11941.42    12171.54    178.31 o 
   7 -12   4     1244.70     1293.97     63.69 o 
   8 -12   4      274.67      266.37     40.55 o 
   9 -12   4      475.07      468.15     51.77 o 
  10 -12   4      204.34      270.98     53.04 o 
  11 -12   4     2299.53     2527.90    112.16 o 
  12 -12   4     2193.26     2323.39    114.40 o 
  13 -12   4      307.09      188.85     87.04 o 
  14 -12   4       92.63      -21.79    107.74 o 
 -12 -11   4      206.66      254.92     50.04 o 
 -11 -11   4     1078.28     1174.96     80.55 o 
 -10 -11   4      889.04      767.79     57.72 o 
  -9 -11   4     2145.31     1949.22     80.34 o 
  -8 -11   4     2024.98     1867.36     68.60 o 
  -7 -11   4       14.82      -25.24     16.94 o 
  -6 -11   4     3223.88     3534.94     81.21 o 
  -5 -11   4      100.13       93.14     16.46 o 
  -4 -11   4     3390.35     3685.71     64.03 o 
  -3 -11   4       34.40       55.05     12.76 o 
  -2 -11   4    11517.20    12269.09    158.37 o 
  -1 -11   4      104.98      130.54     14.77 o 
   0 -11   4     2509.59     2399.59     71.88 o 
   1 -11   4     3764.90     3762.92     82.74 o 
   2 -11   4     2208.61     1865.69     83.79 o 
   3 -11   4     3231.96     3508.50     71.13 o 
   4 -11   4      439.17      497.23     26.58 o 
   5 -11   4       44.87       46.35     16.52 o 
   6 -11   4    10403.88    10874.92    164.25 o 
   7 -11   4     1217.90     1261.74     54.82 o 
   8 -11   4       68.26       47.06     25.12 o 
   9 -11   4        9.49       12.67     27.46 o 
  10 -11   4     5256.69     5695.58    157.09 o 
  11 -11   4     2053.00     2115.42    103.19 o 
  12 -11   4      142.80      113.39     45.91 o 
  13 -11   4        0.28       16.95    106.53 o 
  14 -11   4      241.62      279.64    151.32 o 
 -12 -10   4      191.80       94.64     35.23 o 
 -11 -10   4     3819.81     4102.24    157.78 o 
 -10 -10   4      190.79      159.25     33.84 o 
  -9 -10   4      373.45      443.25     45.42 o 
  -8 -10   4     3940.04     3820.66    116.96 o 
  -7 -10   4      854.98     1015.57     45.26 o 
  -6 -10   4      894.19      933.89     40.30 o 
  -5 -10   4        0.99      -15.36     12.10 o 
  -4 -10   4     3229.33     3722.56     62.71 o 
  -3 -10   4     2889.54     2633.29     49.46 o 
  -2 -10   4      394.85      350.98     19.93 o 
  -1 -10   4      116.24      134.12     13.08 o 
   0 -10   4    11326.25    11558.62    193.69 o 
   1 -10   4     1697.73     1968.28     54.30 o 
   2 -10   4     1636.33     1683.50     64.33 o 
   3 -10   4        4.46        5.75     10.32 o 
   4 -10   4     2414.68     2219.45     47.83 o 
   5 -10   4        7.48       -5.45     10.39 o 
   6 -10   4    15143.70    15944.71    218.03 o 
   7 -10   4      825.49      809.37     48.90 o 
   8 -10   4      377.80      332.63     38.85 o 
   9 -10   4      474.21      470.61     46.63 o 
  10 -10   4     3414.44     3735.97    123.73 o 
  11 -10   4    24028.06    26608.16    455.78 o 
  12 -10   4        3.06       10.83     39.23 o 
  13 -10   4      287.52      613.75    175.53 o 
  14 -10   4       30.22       14.53    121.06 o 
  15 -10   4      451.26      450.33    182.79 o 
 -12  -9   4     2168.81     2602.69    240.90 o 
 -11  -9   4     4817.63     5161.51    131.13 o 
 -10  -9   4     1630.49     1614.86     72.35 o 
  -9  -9   4     4351.04     3971.69    109.53 o 
  -8  -9   4     7543.52     7339.45    155.53 o 
  -7  -9   4      528.20      487.01     55.58 o 
  -6  -9   4      427.93      428.19     37.80 o 
  -5  -9   4      744.63      611.67     30.97 o 
  -4  -9   4      653.56      255.85     28.22 o 
  -3  -9   4    13371.35    14403.77    158.90 o 
  -2  -9   4      380.26      379.19     25.48 o 
  -1  -9   4      898.28     1129.40     35.68 o 
   0  -9   4     4596.00     4587.46     96.91 o 
   1  -9   4       12.07       22.28     14.71 o 
   2  -9   4      888.30     1025.35     44.13 o 
   3  -9   4     3247.44     3208.12     62.05 o 
   4  -9   4     1796.25     1696.53     40.62 o 
   5  -9   4     9836.06     9912.38    132.07 o 
   6  -9   4    30685.79    30698.05    370.99 o 
   7  -9   4       21.89       31.22     18.25 o 
   8  -9   4       21.92       54.36     24.03 o 
   9  -9   4     8383.61     8070.17    169.57 o 
  10  -9   4      356.44      285.34     47.73 o 
  11  -9   4    15967.82    16590.52    319.94 o 
  12  -9   4      234.96      221.11     49.48 o 
  13  -9   4     1064.00     1272.29    233.64 o 
  14  -9   4       28.34       69.00    119.84 o 
 -12  -8   4      981.39      808.65    147.69 o 
 -11  -8   4      190.33      251.03     37.00 o 
 -10  -8   4     3898.68     3722.71    104.68 o 
  -9  -8   4     1385.45     1258.31     60.92 o 
  -8  -8   4     2307.50     2123.56    116.00 o 
  -7  -8   4       66.65       33.18     20.29 o 
  -6  -8   4      124.90       57.66     17.64 o 
  -5  -8   4       20.52       32.15     13.40 o 
  -4  -8   4     9047.11     8671.51    121.07 o 
  -3  -8   4     5606.58     5849.72     83.34 o 
  -2  -8   4      918.17      943.34     41.52 o 
  -1  -8   4     2605.35     2409.51     45.40 o 
   0  -8   4        5.58        3.39     12.99 o 
   1  -8   4        1.00        3.46      7.15 o 
   2  -8   4      122.62      107.15     12.80 o 
   3  -8   4     1097.25      994.48     45.08 o 
   4  -8   4       85.82       99.44     13.27 o 
   5  -8   4    13846.66    14216.63    191.41 o 
   6  -8   4     1209.72     1163.61     45.33 o 
   7  -8   4       53.11       53.15     20.23 o 
   8  -8   4      179.06      146.57     29.11 o 
   9  -8   4     1307.87     1191.95     65.60 o 
  10  -8   4     3364.85     3524.37    108.95 o 
  11  -8   4     7242.50     7620.40    190.78 o 
  12  -8   4      288.89      411.09     58.11 o 
  13  -8   4      450.89      253.01    133.16 o 
  14  -8   4       18.56       43.58    112.58 o 
 -11  -7   4      124.92      101.12     40.80 o 
 -10  -7   4     4753.17     4542.03    141.99 o 
  -9  -7   4     5809.32     5353.72    124.93 o 
  -8  -7   4      870.59      795.72     47.52 o 
  -7  -7   4       64.73       49.27     19.55 o 
  -6  -7   4     6950.99     7527.96    134.73 o 
  -5  -7   4     2013.59     2418.01     59.88 o 
  -4  -7   4     4173.03     4501.26     86.26 o 
  -3  -7   4       27.51       48.65     13.84 o 
  -2  -7   4     3287.61     3439.20     63.61 o 
  -1  -7   4     4619.37     4902.15     75.68 o 
   0  -7   4       33.08       32.68      7.64 o 
   1  -7   4      559.09      540.85     20.06 o 
   2  -7   4      681.88      611.62     20.47 o 
   3  -7   4     1204.74     1163.95     37.38 o 
   4  -7   4       55.85       57.38     13.72 o 
   5  -7   4      120.91       68.45     15.75 o 
   6  -7   4      548.98      520.79     38.28 o 
   7  -7   4        1.85       13.19     17.86 o 
   8  -7   4      309.39      327.72     39.56 o 
   9  -7   4        0.88       -0.64     26.23 o 
  10  -7   4     8529.50     9035.33    203.72 o 
  11  -7   4       55.35       21.82     39.46 o 
  12  -7   4     1724.96     1878.13    115.80 o 
  13  -7   4        6.44       69.00    111.37 o 
 -11  -6   4      108.95      123.26     41.73 o 
 -10  -6   4      246.85      277.31     22.74 o 
  -9  -6   4     5305.81     5757.55    127.46 o 
  -8  -6   4       50.36       25.90     19.24 o 
  -7  -6   4      472.83      403.30     36.13 o 
  -6  -6   4     2455.34     2908.30     73.54 o 
  -5  -6   4     9048.91     9226.46    147.64 o 
  -4  -6   4     1857.32     2001.15     47.87 o 
  -3  -6   4     3283.74     3159.28     64.92 o 
  -2  -6   4      184.14      201.22     17.95 o 
  -1  -6   4     7298.77     7436.82    112.08 o 
   0  -6   4    52013.86    55360.09    673.20 o 
   1  -6   4      742.73      774.73     21.62 o 
   2  -6   4        1.40       -4.24      7.21 o 
   3  -6   4       34.02       65.90     11.32 o 
   4  -6   4    15172.87    15154.36    193.00 o 
   5  -6   4      719.04      726.17     35.86 o 
   6  -6   4      265.45      290.05     27.87 o 
   7  -6   4     1209.35     1243.10     56.81 o 
   8  -6   4     3903.07     3972.49    112.97 o 
   9  -6   4     1300.48     1402.94     74.13 o 
  10  -6   4     1852.56     2060.47     93.35 o 
  11  -6   4      147.51      196.16     42.27 o 
  12  -6   4      461.57      484.55     43.85 o 
  13  -6   4     1325.18     1427.24    237.27 o 
 -12  -5   4      181.21      349.85    102.90 o 
 -11  -5   4     3646.28     3700.18    135.11 o 
 -10  -5   4     1142.58     1019.25     72.57 o 
  -9  -5   4     8122.85     8195.43    135.50 o 
  -8  -5   4      238.94      217.77     27.23 o 
  -7  -5   4     5435.19     5944.01    122.46 o 
  -6  -5   4    11386.13    11773.08    198.20 o 
  -5  -5   4        0.57       20.88     13.39 o 
  -4  -5   4      275.61      282.44     23.46 o 
  -3  -5   4      423.49      583.30     32.30 o 
  -2  -5   4      437.85      489.31     31.61 o 
  -1  -5   4    19869.47    21773.92    304.69 o 
   0  -5   4     7815.01     8090.92    125.38 o 
   1  -5   4     8108.90     7876.82    108.71 o 
   2  -5   4        3.87        9.22      7.78 o 
   3  -5   4     3705.63     3546.89     58.03 o 
   4  -5   4    26272.48    26542.99    330.24 o 
   5  -5   4      131.48       89.47     17.81 o 
   6  -5   4       19.19       44.67     18.76 o 
   7  -5   4     1860.54     2072.24     68.99 o 
   8  -5   4     1897.03     1877.42    121.28 o 
   9  -5   4     1101.38     1051.70     65.96 o 
  10  -5   4      130.00       78.72     32.70 o 
  11  -5   4     1479.73     1499.23     49.40 o 
  12  -5   4       64.56       83.30     35.64 o 
 -12  -4   4       72.68      177.95     87.16 o 
 -11  -4   4      132.54      140.28     41.74 o 
 -10  -4   4     5609.98     5917.04    167.51 o 
  -9  -4   4     1653.02     1706.96     82.17 o 
  -8  -4   4      565.74      563.08     27.97 o 
  -7  -4   4      170.16      236.71     29.87 o 
  -6  -4   4     1330.55     1116.06     51.53 o 
  -5  -4   4        4.62        8.98     12.17 o 
  -4  -4   4      836.94      805.70     30.13 o 
  -3  -4   4     1570.93     1358.53     35.63 o 
  -2  -4   4     2003.78     1694.97     39.80 o 
  -1  -4   4    24519.57    24368.13    309.94 o 
   0  -4   4        1.12        8.94      6.91 o 
   1  -4   4     6955.31     6546.60     84.33 o 
   2  -4   4      465.74      430.17     21.66 o 
   3  -4   4     1572.56     1680.75     41.94 o 
   4  -4   4     7234.20     7488.84    109.79 o 
   5  -4   4       17.20        4.69     14.80 o 
   6  -4   4       26.84       25.48     17.48 o 
   7  -4   4     1661.85     1858.51     66.44 o 
   8  -4   4     2148.72     2250.70     95.48 o 
   9  -4   4       50.10       53.42     29.24 o 
  10  -4   4        0.14       14.19     19.71 o 
  11  -4   4       76.40       92.74     23.96 o 
  12  -4   4      450.93      465.40     67.79 o 
 -12  -3   4       87.69       41.43     44.70 o 
 -11  -3   4     5502.13     5197.75    170.99 o 
 -10  -3   4       19.59       30.65     28.67 o 
  -9  -3   4      357.52      334.50     40.48 o 
  -8  -3   4      618.97      631.10     30.81 o 
  -7  -3   4      216.86      162.88     27.98 o 
  -6  -3   4    13944.07    12941.16    244.88 o 
  -5  -3   4      104.48      114.21     16.92 o 
  -4  -3   4     8604.62     8587.35    130.78 o 
  -3  -3   4      180.17      208.95     26.59 o 
  -2  -3   4   187265.22   181217.25   2367.59 o 
  -1  -3   4      144.69      171.52     10.87 o 
   0  -3   4      782.53      772.65     22.33 o 
   1  -3   4      248.78      259.25     10.56 o 
   2  -3   4     6870.72     6414.09     92.85 o 
   3  -3   4       42.16       37.50      8.61 o 
   4  -3   4      273.10      254.10     21.67 o 
   5  -3   4        6.66        7.44     13.18 o 
   6  -3   4      355.08      519.90     36.51 o 
   7  -3   4     1127.33     1121.44     53.57 o 
   8  -3   4      246.94      322.20     38.30 o 
   9  -3   4      364.69      393.51     36.86 o 
  10  -3   4     1030.06      951.66     58.96 o 
  11  -3   4     5132.33     5366.18    150.29 o 
  12  -3   4      101.22       88.07     63.55 o 
  13  -3   4      368.21      388.59    131.95 o 
 -12  -2   4      158.51       86.25     44.68 o 
 -11  -2   4      294.50      338.98     65.26 o 
 -10  -2   4        1.20        3.87     25.88 o 
  -9  -2   4        4.58       -2.88     22.93 o 
  -8  -2   4     6984.49     7249.69    271.09 o 
  -7  -2   4      978.81      616.57     28.78 o 
  -6  -2   4     7304.92     7070.18    119.94 o 
  -5  -2   4       59.96       44.35     13.10 o 
  -4  -2   4      540.37      507.33     43.33 o 
  -3  -2   4      673.48      775.03     55.74 o 
  -2  -2   4    14050.14    13179.48    198.21 o 
  -1  -2   4      491.69      463.50     17.42 o 
   0  -2   4       27.86       47.73      8.85 o 
   1  -2   4       19.12       15.69      6.86 o 
   2  -2   4   116058.30   114530.25   1128.19 o 
   3  -2   4        1.36       13.89     10.62 o 
   4  -2   4       77.27       96.49     16.88 o 
   5  -2   4     1864.61     1907.53     71.39 o 
   6  -2   4     3006.01     3916.65     91.42 o 
   7  -2   4      658.36      632.98     46.21 o 
   8  -2   4      573.70      557.13     43.15 o 
   9  -2   4        0.01       28.23     17.83 o 
  10  -2   4     4088.38     4003.55     90.68 o 
  11  -2   4     4208.79     4044.07    129.58 o 
  12  -2   4     5048.17     5427.05    308.09 o 
  13  -2   4        5.86      -78.69     69.00 o 
 -13  -1   4     7880.64     7364.99    481.80 o 
 -12  -1   4     1211.10     1235.84    119.73 o 
 -11  -1   4      533.03      647.98     74.08 o 
 -10  -1   4      239.29      254.60     45.85 o 
  -9  -1   4      171.32      244.87     40.71 o 
  -8  -1   4    27863.36    30973.32    576.26 o 
  -7  -1   4     3357.76     4590.57    125.21 o 
  -6  -1   4     1406.93     1401.21     43.34 o 
  -5  -1   4        8.28       14.23     18.35 o 
  -4  -1   4      107.48       98.96     37.57 o 
  -3  -1   4   245283.05   247516.06   3670.97 o 
  -2  -1   4      149.30      123.61     13.51 o 
  -1  -1   4      173.36      160.74     10.28 o 
   0  -1   4       37.10       43.85     12.37 o 
   1  -1   4      517.78      424.41     16.47 o 
   2  -1   4    34347.49    33540.57    360.42 o 
   3  -1   4      353.14      372.63     28.86 o 
   4  -1   4       62.94       37.24     14.89 o 
   5  -1   4    10590.28    10301.61    155.46 o 
   6  -1   4    18246.56    19500.36    243.35 o 
   7  -1   4     1081.04     1235.44     38.73 o 
   8  -1   4      628.63      693.82     34.08 o 
   9  -1   4     1941.91     2128.23    107.28 o 
  10  -1   4     6130.80     6348.22    183.96 o 
  11  -1   4     3682.49     3445.48    145.90 o 
  12  -1   4     3416.81     3220.14    152.95 o 
  13  -1   4      257.61      332.90    123.48 o 
 -14   0   4      277.82      446.69    162.21 o 
 -13   0   4     1542.18     1700.82    255.43 o 
 -12   0   4        0.24       52.58     48.29 o 
 -11   0   4      537.21      377.28     95.68 o 
 -10   0   4      194.49      157.77     38.98 o 
  -9   0   4      395.84      485.83     66.22 o 
  -8   0   4      892.47     1259.02     94.35 o 
  -7   0   4      998.34     1192.83     51.58 o 
  -6   0   4        8.41       -4.38     16.64 o 
  -5   0   4       85.61      101.31     26.45 o 
  -4   0   4     2290.50     2303.21     67.57 o 
  -3   0   4      620.75      837.13     73.47 o 
  -2   0   4      178.81      235.52     22.34 o 
  -1   0   4      258.45      213.64     26.97 o 
   0   0   4       33.91       46.73      4.87 o 
   1   0   4      431.64      177.17     12.16 o 
   2   0   4     1290.37     1224.13     25.95 o 
   3   0   4      351.77      358.84     21.42 o 
   4   0   4     1012.98     1077.31     51.32 o 
   5   0   4    24335.42    24371.37    277.84 o 
   6   0   4     5221.85     6304.13     95.96 o 
   7   0   4      314.09      357.45     25.40 o 
   8   0   4      805.53      725.45     40.34 o 
   9   0   4     4079.00     4001.03     90.80 o 
  10   0   4       59.70       56.29     32.19 o 
  11   0   4     4139.06     4073.85    233.26 o 
  12   0   4      422.86      305.06    112.58 o 
  13   0   4        0.06      -24.21     77.48 o 
 -14   1   4      209.02       75.05    111.37 o 
 -13   1   4     3711.15     3500.91    341.38 o 
 -12   1   4      246.93      152.49     66.76 o 
 -11   1   4       79.76       90.91     46.83 o 
 -10   1   4      138.75      129.13     36.46 o 
  -9   1   4      801.78      788.24     43.78 o 
  -8   1   4      650.62      498.63     36.33 o 
  -7   1   4      170.83      250.03     23.81 o 
  -6   1   4        1.03      -31.75     15.87 o 
  -5   1   4      172.64      166.16     35.47 o 
  -4   1   4   109753.16   104193.91   1862.25 o 
  -3   1   4     1324.28     1217.83     53.08 o 
  -2   1   4        0.03       -3.71     12.75 o 
  -1   1   4      234.91      147.07     18.39 o 
   0   1   4     2017.94     2192.22     86.47 o 
   1   1   4    10784.64    11140.05    137.88 o 
   2   1   4     1157.61     1228.23     27.01 o 
   3   1   4        0.85      -16.14      8.59 o 
   4   1   4    10472.34    10026.76    146.34 o 
   5   1   4     3922.10     4082.59     75.12 o 
   6   1   4        0.05        6.15     11.42 o 
   7   1   4      761.58      725.45     35.39 o 
   8   1   4      473.54      480.53     32.57 o 
   9   1   4     4695.48     4457.02    107.77 o 
  10   1   4     3184.19     3036.61    207.23 o 
  11   1   4     2610.25     2432.71    122.48 o 
  12   1   4      573.77      762.65    159.79 o 
  13   1   4      342.45      345.01    123.48 o 
 -15   2   4       52.17       20.58    112.58 o 
 -14   2   4       23.27      295.37    139.21 o 
 -13   2   4     1137.66      830.44    181.58 o 
 -12   2   4      181.34      237.94     65.17 o 
 -11   2   4        4.66       28.82     41.97 o 
 -10   2   4     2867.51     2867.16    110.93 o 
  -9   2   4      893.54      838.19     45.57 o 
  -8   2   4       95.56       78.57     30.13 o 
  -7   2   4        0.01       -8.36     14.89 o 
  -6   2   4     1857.60     1957.70    104.13 o 
  -5   2   4     1890.49     1806.78     60.99 o 
  -4   2   4      455.23      554.66     44.00 o 
  -3   2   4      330.69      215.69     27.02 o 
  -2   2   4     1536.49     1632.03    108.34 o 
  -1   2   4      324.36      320.36     18.59 o 
   0   2   4    62105.89    61401.52    814.39 o 
   1   2   4      416.53      457.99     19.31 o 
   2   2   4     1900.73     1924.53     64.33 o 
   3   2   4      518.15      514.44     20.65 o 
   4   2   4    33510.57    33965.40    404.77 o 
   5   2   4     9308.91     9266.22    138.35 o 
   6   2   4     1528.54     1412.51     55.20 o 
   7   2   4       20.40       33.91     16.38 o 
   8   2   4      356.34      374.07     31.14 o 
   9   2   4      673.76      854.49     63.42 o 
  10   2   4       81.34       28.95     28.12 o 
  11   2   4      674.07      575.11     65.70 o 
  12   2   4     2412.62     2415.05    246.95 o 
  13   2   4       65.17      -92.00     77.48 o 
 -16   3   4      514.83      383.74    162.21 o 
 -15   3   4      492.59      256.64    142.85 o 
 -14   3   4        3.55      -85.95     76.26 o 
 -13   3   4     6315.68     6993.35    469.69 o 
 -12   3   4      156.49      143.51     56.96 o 
 -11   3   4        5.57        3.97     38.67 o 
 -10   3   4     8356.54     8103.48    172.71 o 
  -9   3   4     2482.39     2427.32     73.69 o 
  -8   3   4      434.91      529.26     49.47 o 
  -7   3   4      100.88      119.47     19.57 o 
  -6   3   4      118.73       97.17     23.57 o 
  -5   3   4   132333.39   131011.18   1708.66 o 
  -4   3   4        1.38       -5.68     11.26 o 
  -3   3   4      224.75      220.49     32.09 o 
  -2   3   4      491.02      478.95     30.73 o 
  -1   3   4     5068.93     5593.28     94.82 o 
   0   3   4     3771.41     3636.21     81.26 o 
   1   3   4    17222.00    16910.70    202.27 o 
   2   3   4     2149.32     2053.52     51.05 o 
   3   3   4    12778.27    12877.50    152.94 o 
   4   3   4      440.06      477.03     28.11 o 
   5   3   4     7018.64     6641.30     95.91 o 
   6   3   4        0.96        1.70     12.04 o 
   7   3   4     1387.72     1420.10     50.09 o 
   8   3   4     1052.77     1134.13     43.58 o 
   9   3   4     8937.41     8870.80    182.45 o 
  10   3   4      573.16      707.89     55.78 o 
  11   3   4      973.23      930.04     82.82 o 
  12   3   4      797.49      768.70    167.06 o 
  13   3   4      578.97      251.79    125.90 o 
 -16   4   4       13.45      -78.69    106.53 o 
 -15   4   4        0.13       -7.26    102.90 o 
 -14   4   4     1173.20     1248.08    238.48 o 
 -13   4   4     4839.50     5110.95    397.06 o 
 -12   4   4      170.62       74.73     77.69 o 
 -11   4   4     1630.55     1720.06    125.34 o 
 -10   4   4      127.18      119.52     26.88 o 
  -9   4   4     1581.41     1636.44     61.36 o 
  -8   4   4       73.29       91.93     20.09 o 
  -7   4   4      279.00      330.25     25.40 o 
  -6   4   4    45775.79    47150.23    580.40 o 
  -5   4   4    12405.38    12481.94    182.31 o 
  -4   4   4        1.52        0.05     11.31 o 
  -3   4   4      440.90      435.10     23.84 o 
  -2   4   4      550.42      681.48     27.96 o 
  -1   4   4    28433.83    30806.21    430.17 o 
   0   4   4     7028.51     6746.36    109.01 o 
   1   4   4     2868.77     2742.30     52.69 o 
   2   4   4       48.17       79.88      8.70 o 
   3   4   4    36128.23    36771.27    395.43 o 
   4   4   4    52806.59    52193.89    592.11 o 
   5   4   4      413.60      392.46     25.47 o 
   6   4   4       51.67       37.38      9.28 o 
   7   4   4     2213.29     2221.92     70.57 o 
   8   4   4     5395.80     5225.74    124.39 o 
   9   4   4    11106.26    11009.14    214.09 o 
  10   4   4      365.76      287.41     49.38 o 
  11   4   4      821.83      796.66    160.10 o 
  12   4   4      403.29      573.80    151.32 o 
  13   4   4       20.09     -157.37     82.32 o 
 -16   5   4      457.51      432.17    180.37 o 
 -15   5   4     1480.61     1485.35    266.32 o 
 -14   5   4     2063.62     1703.25    266.32 o 
 -13   5   4      629.31     1087.07    216.69 o 
 -12   5   4      182.56       84.22     52.10 o 
 -11   5   4     4646.22     5017.78    159.46 o 
 -10   5   4     6490.29     7279.84    158.49 o 
  -9   5   4       47.33       56.42     21.86 o 
  -8   5   4        2.01        6.67     16.22 o 
  -7   5   4        1.23        1.29     13.22 o 
  -6   5   4   168486.31   174255.33   1899.56 o 
  -5   5   4      529.23      560.22     35.46 o 
  -4   5   4       93.21       98.79     17.11 o 
  -3   5   4      140.19      141.08     19.68 o 
  -2   5   4    18709.55    18096.94    204.59 o 
  -1   5   4    12167.17    12319.55    157.91 o 
   0   5   4     8550.21     8500.54    134.24 o 
   1   5   4      906.39      870.93     33.96 o 
   2   5   4       70.49       47.61      9.39 o 
   3   5   4    17408.63    18516.75    213.34 o 
   4   5   4    23352.47    23211.75    284.12 o 
   5   5   4      467.49      515.70     25.62 o 
   6   5   4      401.70      362.32     28.92 o 
   7   5   4      114.44      177.17     17.96 o 
   8   5   4     5130.00     4965.92    123.86 o 
   9   5   4     9282.42     9436.55    193.11 o 
  10   5   4       58.87        4.67     31.77 o 
  11   5   4        6.83       36.01     52.01 o 
  12   5   4       22.51       27.84     89.58 o 
  13   5   4     4969.76     4666.67    349.85 o 
  14   5   4      178.16      300.22    138.00 o 
 -16   6   4      999.34     1099.18    261.48 o 
 -15   6   4        8.99      -60.53    104.11 o 
 -14   6   4      381.33      146.48    127.11 o 
 -13   6   4       23.79      -27.84     87.16 o 
 -12   6   4        1.49      -18.47     45.21 o 
 -11   6   4      375.53      341.53     55.51 o 
 -10   6   4     5975.57     6170.78    149.78 o 
  -9   6   4        0.23        1.12     17.15 o 
  -8   6   4       23.79       18.78     16.63 o 
  -7   6   4      239.82      336.22     25.64 o 
  -6   6   4        7.56        5.82     13.77 o 
  -5   6   4       74.07       60.59     15.97 o 
  -4   6   4       70.66       55.16     18.26 o 
  -3   6   4     2071.86     2253.89     42.72 o 
  -2   6   4   187834.78   194490.45   2099.85 o 
  -1   6   4      603.61      668.90     25.10 o 
   0   6   4    17591.10    17609.42    230.90 o 
   1   6   4     1187.53     1104.26     34.11 o 
   2   6   4    15986.09    15978.34    174.75 o 
   3   6   4    17810.30    16765.47    197.50 o 
   4   6   4     1231.74     1225.55     33.17 o 
   5   6   4       40.86       34.28     11.93 o 
   6   6   4     1767.21     1413.54     62.06 o 
   7   6   4     1111.77     1109.99     37.56 o 
   8   6   4     2740.58     2527.55    100.83 o 
   9   6   4      931.06     1000.03     62.96 o 
  10   6   4       88.00       75.37     50.01 o 
  11   6   4     4087.71     4140.09    309.90 o 
  12   6   4     9820.95    10001.57    526.59 o 
  13   6   4     2216.20     2262.52    263.90 o 
  14   6   4     1008.61      848.60    192.48 o 
 -16   7   4        0.20      -31.47    113.79 o 
 -15   7   4      241.33       -9.68    107.74 o 
 -14   7   4        6.87       41.16     98.05 o 
 -13   7   4       93.80      251.79    118.63 o 
 -12   7   4      170.89      276.91     66.37 o 
 -11   7   4     1836.33     1709.66     99.30 o 
 -10   7   4       42.51       33.70     26.71 o 
  -9   7   4       96.63      111.04     24.01 o 
  -8   7   4      342.09      348.87     30.40 o 
  -7   7   4      385.83      158.96     20.33 o 
  -6   7   4      795.25      748.50     34.08 o 
  -5   7   4     4764.84     4677.42     79.97 o 
  -4   7   4      413.76      336.08     22.35 o 
  -3   7   4     4994.91     4899.08     73.67 o 
  -2   7   4    12625.78    13104.87    158.96 o 
  -1   7   4    38496.63    38473.67    439.52 o 
   0   7   4     2467.63     2398.66     48.35 o 
   1   7   4     2831.14     2759.97     71.30 o 
   2   7   4      602.73      574.50     30.16 o 
   3   7   4      348.35      275.82     16.64 o 
   4   7   4        6.70       17.97      9.70 o 
   5   7   4       31.72       51.71     19.44 o 
   6   7   4     3979.02     3340.07     81.13 o 
   7   7   4     2167.72     2066.74     62.58 o 
   8   7   4       92.53       95.62     17.29 o 
   9   7   4      706.55      765.39     76.54 o 
  10   7   4      416.76      497.04    133.77 o 
  11   7   4      360.02      383.74    128.32 o 
  12   7   4     3069.20     3233.38    300.22 o 
  13   7   4     1945.69     1565.24    230.00 o 
  14   7   4       64.49      274.80    129.53 o 
 -16   8   4      247.61      170.69    146.48 o 
 -15   8   4      412.66      297.80    152.53 o 
 -14   8   4       10.61       44.79    106.53 o 
 -13   8   4        0.47      -55.69     79.90 o 
 -12   8   4        2.83       97.55     43.77 o 
 -11   8   4      268.52      210.77     47.99 o 
 -10   8   4       10.87        7.57     31.24 o 
  -9   8   4       88.65       67.24     23.46 o 
  -8   8   4      898.84      768.05     69.47 o 
  -7   8   4     1017.91     1031.71     44.68 o 
  -6   8   4     1193.12     1217.83     48.50 o 
  -5   8   4     6018.22     5974.57    101.41 o 
  -4   8   4      357.95      366.59     24.41 o 
  -3   8   4     1727.68     1926.61     40.56 o 
  -2   8   4      798.60      839.10     29.28 o 
  -1   8   4      457.79      543.76     23.18 o 
   0   8   4      115.21       63.04     10.96 o 
   1   8   4     7461.33     7664.52     98.07 o 
   2   8   4    15228.42    15078.87    193.39 o 
   3   8   4     1725.45     1500.46     36.10 o 
   4   8   4      132.87      150.23     15.43 o 
   5   8   4      973.78      806.89     29.42 o 
   6   8   4        0.49        2.06     17.95 o 
   7   8   4     6541.64     7060.85    139.15 o 
   8   8   4      864.24      899.19     55.05 o 
   9   8   4     1588.71     1651.74     55.02 o 
  10   8   4     2630.74     2906.58    186.61 o 
  11   8   4      499.83      486.64    144.06 o 
  12   8   4     2023.27     1971.99    245.74 o 
  13   8   4     1204.54     1076.18    202.16 o 
  14   8   4      131.03       12.11     99.27 o 
 -15   9   4        3.64      -78.69    102.90 o 
 -14   9   4       48.65      203.37    130.74 o 
 -13   9   4       32.99      -31.47     81.11 o 
 -12   9   4     3004.22     2880.29    134.74 o 
 -11   9   4      176.76      134.13     58.81 o 
 -10   9   4      115.36       55.40     40.89 o 
  -9   9   4       46.02       78.65     23.33 o 
  -8   9   4       55.13       20.55     18.95 o 
  -7   9   4      735.81      601.07     37.15 o 
  -6   9   4       19.88       24.60     15.71 o 
  -5   9   4       84.81       98.27     18.66 o 
  -4   9   4       47.62      231.35     21.52 o 
  -3   9   4    15559.86    15662.32    180.70 o 
  -2   9   4        5.56        0.79      9.44 o 
  -1   9   4      478.53      457.91     23.27 o 
   0   9   4     6442.12     6868.43    103.79 o 
   1   9   4     5744.91     5795.96     81.99 o 
   2   9   4     2762.95     2704.76     46.40 o 
   3   9   4        1.84       23.60     10.83 o 
   4   9   4      146.52      159.95     22.64 o 
   5   9   4      800.47     1124.23     36.42 o 
   6   9   4     7992.12     8105.52    136.10 o 
   7   9   4      450.91      380.80     48.37 o 
   8   9   4      599.19      592.31     45.19 o 
   9   9   4     1840.09     2002.31    124.68 o 
  10   9   4     3560.34     3758.69    341.38 o 
  11   9   4     6847.91     6127.81    389.80 o 
  12   9   4      345.00      561.70    158.58 o 
  13   9   4      837.24      823.17    190.06 o 
  14   9   4      327.76      278.43    152.53 o 
 -15  10   4       25.73       48.42    110.16 o 
 -14  10   4      349.86      170.69    135.58 o 
 -13  10   4       72.52      125.90    102.90 o 
 -12  10   4     1910.95     2147.02    252.48 o 
 -11  10   4     1836.27     2106.59     99.17 o 
 -10  10   4       22.55       51.09     37.16 o 
  -9  10   4     1560.91     1645.85     89.89 o 
  -8  10   4      417.08      535.72     39.38 o 
  -7  10   4      961.64      955.31     53.78 o 
  -6  10   4      196.26      196.09     23.59 o 
  -5  10   4      270.31      250.38     25.26 o 
  -4  10   4     4390.90     5751.50    101.14 o 
  -3  10   4      550.56      625.00     27.26 o 
  -2  10   4     2263.88     2257.95     46.85 o 
  -1  10   4     1181.89     1114.90     34.47 o 
   0  10   4       18.72       18.02     11.32 o 
   1  10   4     6103.05     6016.61     86.52 o 
   2  10   4      136.05      129.41     14.38 o 
   3  10   4      422.45      482.33     27.18 o 
   4  10   4     3606.37     3887.37     61.83 o 
   5  10   4      113.40      105.62     14.95 o 
   6  10   4    25474.53    26110.53    323.95 o 
   7  10   4      889.44      987.88     56.04 o 
   8  10   4      191.78      161.65     38.86 o 
   9  10   4      874.12      949.20     69.86 o 
  10  10   4     2670.01     2542.30    100.31 o 
  11  10   4     1974.75     1745.61    228.79 o 
  12  10   4     1174.88     1214.18    207.00 o 
  13  10   4        0.26       88.37    112.58 o 
  14  10   4       61.14      -29.05    108.95 o 
 -15  11   4      548.26      391.01    171.90 o 
 -14  11   4     3979.96     3733.34    382.53 o 
 -13  11   4      169.65      123.86     72.74 o 
 -12  11   4       47.39       62.85     47.74 o 
 -11  11   4     2537.78     2807.65    113.21 o 
 -10  11   4     1619.27     1618.13     86.17 o 
  -9  11   4    13907.84    14354.56    265.51 o 
  -8  11   4     4098.67     3915.30     96.43 o 
  -7  11   4       58.57       43.25     20.49 o 
  -6  11   4      364.88      326.42     30.14 o 
  -5  11   4     7299.47     7539.97    116.96 o 
  -4  11   4     1019.23     1097.13     31.80 o 
  -3  11   4     3495.46     4107.32     67.01 o 
  -2  11   4     2079.82     2223.63     48.20 o 
  -1  11   4        0.61       -4.43     11.17 o 
   0  11   4        5.08       17.18     14.71 o 
   1  11   4      973.09      873.28     32.99 o 
   2  11   4     9901.20    10239.32    125.90 o 
   3  11   4      155.95      132.98     17.46 o 
   4  11   4     3556.64     3698.32     70.24 o 
   5  11   4      482.63      496.61     32.04 o 
   6  11   4     1469.76     1517.64     53.89 o 
   7  11   4      939.49      889.77     56.06 o 
   8  11   4      159.48      111.68     39.01 o 
   9  11   4      187.78      160.10     43.73 o 
  10  11   4    20879.11    21488.37    446.56 o 
  11  11   4      667.10      322.01    122.27 o 
  12  11   4      593.65      640.38    167.06 o 
  13  11   4       23.37       53.26    106.53 o 
  14  11   4     4808.50     5104.89    405.53 o 
 -15  12   4     2017.17     2118.46    314.74 o 
 -14  12   4     1971.58     2511.89    323.22 o 
 -13  12   4      418.34      227.44     92.00 o 
 -12  12   4        0.78      -77.87     52.88 o 
 -11  12   4      415.80      465.89     60.67 o 
 -10  12   4        0.00      -29.89     30.42 o 
  -9  12   4     7860.57     7524.72    174.38 o 
  -8  12   4     2993.53     3106.80    101.40 o 
  -7  12   4     1598.15     1468.20     55.65 o 
  -6  12   4      178.21      230.87     28.41 o 
  -5  12   4    25285.31    26054.11    362.71 o 
  -4  12   4      123.38       90.22     13.08 o 
  -3  12   4     5237.59     5776.54     85.64 o 
  -2  12   4        1.74        7.35     11.64 o 
  -1  12   4       72.30      151.03     23.05 o 
   0  12   4    31540.99    32641.56    371.67 o 
   1  12   4     1040.00      929.74     35.04 o 
   2  12   4      204.57      211.85     19.37 o 
   3  12   4     1223.42     1308.36     48.69 o 
   4  12   4      580.42      633.09     48.41 o 
   5  12   4      472.32      476.14     30.35 o 
   6  12   4     5669.54     5674.96    102.51 o 
   7  12   4      499.71      461.36     60.93 o 
   8  12   4     1854.75     1819.06    159.69 o 
   9  12   4       24.04       23.02     34.90 o 
  10  12   4     2264.65     2148.75    127.82 o 
  11  12   4       37.50       19.09     48.42 o 
  12  12   4     1756.88     2004.67    257.85 o 
  13  12   4      506.94      426.11    157.37 o 
  14  12   4     1212.61     1465.98    260.27 o 
 -15  13   4     2133.44     2078.52    324.43 o 
 -14  13   4     2972.39     3717.60    387.38 o 
 -13  13   4      141.46       95.98     82.92 o 
 -12  13   4      115.84       68.85     50.75 o 
 -11  13   4       28.28       17.91     37.80 o 
 -10  13   4     2719.45     2756.94    158.13 o 
  -9  13   4      125.16      121.76     36.39 o 
  -8  13   4      154.39      182.06     37.79 o 
  -7  13   4      354.36      375.85     42.68 o 
  -6  13   4     4162.90     4606.25    116.05 o 
  -5  13   4    18404.30    19221.47    301.55 o 
  -4  13   4       56.07       28.32     11.73 o 
  -3  13   4        1.65       -9.46     11.99 o 
  -2  13   4     6191.51     6272.34     96.32 o 
  -1  13   4    18826.84    17929.40    224.15 o 
   0  13   4    16557.87    16959.71    199.85 o 
   1  13   4     2643.20     2966.19     66.70 o 
   2  13   4       18.27        8.04     12.62 o 
   3  13   4     3443.06     3296.17     65.90 o 
   4  13   4     3810.65     3762.06     72.28 o 
   5  13   4     1681.26     1654.56     54.42 o 
   6  13   4     1591.65     1606.95     56.02 o 
   7  13   4     6425.13     6368.08    190.11 o 
   8  13   4      511.81      546.57     65.68 o 
   9  13   4    11612.32    11246.04    284.09 o 
  10  13   4       10.04       62.75     47.11 o 
  11  13   4        9.03       10.93     42.97 o 
  12  13   4        3.03      -41.16     75.05 o 
  13  13   4      350.14      244.53    136.79 o 
 -14  14   4      527.74      587.12    188.85 o 
 -13  14   4      931.59      799.34    133.92 o 
 -12  14   4      351.62      204.36     73.81 o 
 -11  14   4      889.02      836.38     74.17 o 
 -10  14   4     1783.42     1794.08     93.50 o 
  -9  14   4     4103.06     4115.15    126.72 o 
  -8  14   4     1587.94     1628.00    111.84 o 
  -7  14   4      490.48      530.23     43.78 o 
  -6  14   4     1427.78     1491.50     58.46 o 
  -5  14   4      625.10      669.39     42.93 o 
  -4  14   4     1007.40     1017.25     38.49 o 
  -3  14   4      205.61      199.56     19.98 o 
  -2  14   4      571.61      640.22     30.06 o 
  -1  14   4       21.73       37.64     21.85 o 
   0  14   4      613.75      685.84     31.34 o 
   1  14   4      364.51      392.84     33.69 o 
   2  14   4      444.19      446.72     27.04 o 
   3  14   4      500.64      558.14     29.94 o 
   4  14   4     4289.96     4504.95     82.29 o 
   5  14   4      784.50      823.86     41.48 o 
   6  14   4       59.45       90.02     24.63 o 
   7  14   4     3344.09     3076.80    127.16 o 
   8  14   4      825.09     1015.31     82.52 o 
   9  14   4        4.63       46.89     38.33 o 
  10  14   4       13.34       20.79     43.42 o 
  11  14   4     1936.05     2181.97    126.58 o 
  12  14   4      206.15      218.37     44.21 o 
  13  14   4      658.25      921.23    210.64 o 
 -14  15   4        8.78       35.76     89.26 o 
 -13  15   4       66.59      -60.43    107.13 o 
 -12  15   4      138.09       29.46    147.69 o 
 -11  15   4     2015.13     2335.22    218.01 o 
 -10  15   4     2327.23     2461.95    121.94 o 
  -9  15   4     1017.55     1016.23     71.65 o 
  -8  15   4        0.01        1.83     30.61 o 
  -7  15   4     4270.34     3954.30    121.27 o 
  -6  15   4        1.40       17.69     19.58 o 
  -5  15   4      819.06      871.29     44.23 o 
  -4  15   4      359.08      399.51     25.11 o 
  -3  15   4      461.46      369.50     27.10 o 
  -2  15   4        7.32      -15.96     12.08 o 
  -1  15   4     4225.84     4219.37     81.08 o 
   0  15   4    11723.18    11206.65    149.64 o 
   1  15   4      324.93      336.96     26.77 o 
   2  15   4    13702.00    13607.00    166.56 o 
   3  15   4       68.20       52.37     16.87 o 
   4  15   4        7.57       30.88     16.36 o 
   5  15   4     1922.76     1995.24     61.68 o 
   6  15   4      826.67      751.21     63.15 o 
   7  15   4     5487.90     5707.81    182.90 o 
   8  15   4        0.67      136.53     44.18 o 
   9  15   4       66.06       74.81     39.98 o 
  10  15   4      940.86      976.63    105.32 o 
  11  15   4       43.05       48.25     49.49 o 
  12  15   4        0.07      -10.67     38.11 o 
  13  15   4        0.16       -3.63     98.05 o 
 -14  16   4      323.53      265.75    162.82 o 
 -13  16   4       10.60      -26.34     69.80 o 
 -12  16   4      332.42      374.01    105.59 o 
 -11  16   4      665.45      784.09    102.90 o 
 -10  16   4      259.71      295.47     76.14 o 
  -9  16   4      225.01      325.01     67.10 o 
  -8  16   4      804.31      813.59     75.96 o 
  -7  16   4     5212.42     5373.88    143.34 o 
  -6  16   4      768.80      923.83     59.22 o 
  -5  16   4      140.23      133.12     25.16 o 
  -4  16   4       52.62       66.59     16.10 o 
  -3  16   4      253.02      257.72     26.09 o 
  -2  16   4     2536.81     2705.24     63.37 o 
  -1  16   4      174.93      149.75     19.28 o 
   0  16   4      217.81      190.04     21.73 o 
   1  16   4      135.64      110.01     24.64 o 
   2  16   4        0.96        9.44     15.85 o 
   3  16   4     5217.81     5349.84     95.77 o 
   4  16   4      759.90      718.52     36.32 o 
   5  16   4      608.22      580.08     40.71 o 
   6  16   4       77.77       46.16     31.32 o 
   7  16   4       37.94       55.33     39.22 o 
   8  16   4       27.50        8.38     35.73 o 
   9  16   4       47.03       71.24     45.47 o 
  10  16   4       50.11       19.10     50.57 o 
  11  16   4      186.01      329.98     70.53 o 
  12  16   4      552.64      585.11     79.90 o 
 -13  17   4      553.28      529.47    122.19 o 
 -12  17   4      170.33       96.26     84.78 o 
 -11  17   4      141.71       22.98    110.77 o 
 -10  17   4      731.99      741.48     99.77 o 
  -9  17   4      280.15      187.88     53.47 o 
  -8  17   4     3170.73     3276.32    132.28 o 
  -7  17   4       86.98       67.23     45.92 o 
  -6  17   4     1028.96     1055.85    111.13 o 
  -5  17   4      638.17      657.41     48.93 o 
  -4  17   4       74.13       66.99     19.78 o 
  -3  17   4     2716.87     2723.71     78.47 o 
  -2  17   4      124.87      102.42     18.89 o 
  -1  17   4     1439.76     1492.47     46.48 o 
   0  17   4      155.11      122.77     18.83 o 
   1  17   4     8511.44     8948.70    136.74 o 
   2  17   4       62.04        7.10     17.10 o 
   3  17   4     7004.73     7149.89    111.01 o 
   4  17   4      719.37      745.79     60.49 o 
   5  17   4        4.55       11.87     23.33 o 
   6  17   4      294.58      264.10     46.59 o 
   7  17   4      664.49      927.68     84.90 o 
   8  17   4      634.95      862.37    132.50 o 
   9  17   4      117.53       96.95     47.76 o 
  10  17   4      952.74      995.73    109.55 o 
  11  17   4      249.62      167.04     66.45 o 
  12  17   4      650.26      667.03     96.84 o 
 -13  18   4      300.75      123.18    266.32 o 
 -12  18   4     3819.29     3980.81    253.80 o 
 -11  18   4      126.33      -42.62    113.19 o 
 -10  18   4     2430.84     2637.61    163.13 o 
  -9  18   4      365.96      332.75     59.66 o 
  -8  18   4    13053.11    12390.94    351.03 o 
  -7  18   4     1143.82     1169.53     81.69 o 
  -6  18   4      109.74      125.38     50.15 o 
  -5  18   4       36.99        0.91     27.20 o 
  -4  18   4      521.87      397.76     36.03 o 
  -3  18   4     1048.15     1008.86     60.85 o 
  -2  18   4       15.86       31.26     25.12 o 
  -1  18   4       10.21        6.39     19.01 o 
   0  18   4       28.59       76.52     22.43 o 
   1  18   4     4535.77     4829.68     98.77 o 
   2  18   4      290.31      190.28     29.87 o 
   3  18   4      758.97      838.44     55.17 o 
   4  18   4     1190.13     1182.31     52.64 o 
   5  18   4       99.75       64.43     31.08 o 
   6  18   4      563.39      595.57     61.70 o 
   7  18   4      304.29      211.24     52.41 o 
   8  18   4     1386.81     1313.61    102.13 o 
   9  18   4       48.76       72.74     46.79 o 
  10  18   4       66.95      116.85     60.46 o 
  11  18   4      195.74       96.66     63.14 o 
 -13  19   4        0.29       71.84     85.77 o 
 -12  19   4      153.09      -17.35     81.42 o 
 -11  19   4      728.85      582.41    129.70 o 
 -10  19   4      703.45      609.63    102.26 o 
  -9  19   4      201.32      111.04     57.40 o 
  -8  19   4      107.72       12.77     52.75 o 
  -7  19   4     2251.32     2331.94    177.70 o 
  -6  19   4      111.29       92.70     39.17 o 
  -5  19   4     2505.87     2644.42    107.33 o 
  -4  19   4     1695.34     1572.80     63.91 o 
  -3  19   4     1093.85      934.86     80.53 o 
  -2  19   4    16302.09    16741.54    297.74 o 
  -1  19   4     1321.87     1395.28     77.34 o 
   0  19   4    29606.98    29912.35    395.16 o 
   1  19   4       55.50       59.15     27.36 o 
   2  19   4      194.40      190.93     36.39 o 
   3  19   4     1574.78     1740.81     76.35 o 
   4  19   4      116.89       92.03     29.16 o 
   5  19   4      707.34      629.24     62.60 o 
   6  19   4      302.71       95.26     50.42 o 
   7  19   4       13.00      -26.63     44.51 o 
   8  19   4       83.38       19.41     51.65 o 
   9  19   4       29.53      121.92     77.48 o 
  10  19   4      268.34      303.90    133.77 o 
  11  19   4        0.43      -31.48     55.70 o 
 -12  20   4        0.28      -60.51     79.59 o 
 -11  20   4      495.37      378.56    142.24 o 
 -10  20   4       16.75      -65.58     81.11 o 
  -9  20   4      583.94      311.79     77.80 o 
  -8  20   4      360.61      373.11     64.32 o 
  -7  20   4     1003.28     1052.02     83.54 o 
  -6  20   4      173.97      162.18     47.00 o 
  -5  20   4     2306.74     2087.92    110.09 o 
  -4  20   4     1939.76     2144.43    113.57 o 
  -3  20   4        0.41        6.46     25.35 o 
  -2  20   4       79.36       89.65     31.88 o 
  -1  20   4      126.10      107.73     36.83 o 
   0  20   4     1785.09     1977.06     93.45 o 
   1  20   4      188.58      197.48     35.54 o 
   2  20   4     8393.29     8099.79    312.64 o 
   3  20   4      466.20      536.70     50.82 o 
   4  20   4     3801.96     3688.75    182.05 o 
   5  20   4     1245.61     1149.38     96.98 o 
   6  20   4      235.27      210.90     66.99 o 
   7  20   4      107.25       33.22     45.12 o 
   8  20   4      830.13      783.17    160.40 o 
   9  20   4        0.05      -47.03     50.48 o 
  10  20   4      730.71      939.15    120.69 o 
 -12  21   4       23.16      -19.00     77.29 o 
 -11  21   4      596.80      367.17    283.27 o 
 -10  21   4     1015.60     1101.94    170.08 o 
  -9  21   4      294.16      482.32    256.64 o 
  -8  21   4      699.82      883.74    102.26 o 
  -7  21   4     1718.66     1775.66    119.86 o 
  -6  21   4       12.91       79.22     48.33 o 
  -5  21   4     1192.71     1107.11    138.54 o 
  -4  21   4       16.87       48.79     29.53 o 
  -3  21   4     6412.61     5865.25    203.56 o 
  -2  21   4       10.40       13.21     31.55 o 
  -1  21   4      177.78      255.19     47.97 o 
   0  21   4     2688.78     2532.44    113.64 o 
   1  21   4      424.88      309.78     47.04 o 
   2  21   4     1309.93     1332.77     79.58 o 
   3  21   4       44.57       53.21     35.71 o 
   4  21   4      120.20       82.75     41.00 o 
   5  21   4     1481.51     1302.95    133.73 o 
   6  21   4      108.01      103.92     52.82 o 
   7  21   4        0.18       39.58     49.18 o 
   8  21   4       78.09       42.72     64.45 o 
   9  21   4      272.85      402.75     92.20 o 
  10  21   4      438.29      285.00     83.99 o 
 -11  22   4        4.49      -91.52     85.95 o 
 -10  22   4       13.10       58.32     81.11 o 
  -9  22   4      586.25      597.29    120.65 o 
  -8  22   4       28.08       65.27     57.75 o 
  -7  22   4      693.13      596.87     83.08 o 
  -6  22   4      354.80      266.62     64.25 o 
  -5  22   4      998.36      638.72     82.83 o 
  -4  22   4     1629.56     1523.70    129.41 o 
  -3  22   4      312.39      241.13     47.77 o 
  -2  22   4     1670.47     1847.40    139.96 o 
  -1  22   4      607.86      512.26     77.75 o 
   0  22   4      190.21      209.17     49.28 o 
   1  22   4     2866.85     2953.03    126.24 o 
   2  22   4        9.58       18.47     34.40 o 
   3  22   4       74.80       37.21     38.12 o 
   4  22   4     1303.60     1191.33     87.16 o 
   5  22   4      346.34      222.20     60.60 o 
   6  22   4      375.18      202.74    105.44 o 
   7  22   4       29.27      -26.94     46.81 o 
   8  22   4      692.67      672.88    110.18 o 
   9  22   4      345.64      330.36     93.59 o 
 -11  23   4      187.40      269.58    112.98 o 
 -10  23   4     1225.66     1213.62    325.64 o 
  -9  23   4      761.10      874.33    334.11 o 
  -8  23   4        3.66       77.29     62.66 o 
  -7  23   4      738.40      931.38    138.28 o 
  -6  23   4       61.09       86.25     48.56 o 
  -5  23   4        4.89      -10.75     41.20 o 
  -4  23   4      979.14      917.45     58.75 o 
  -3  23   4        0.33       -5.23     30.35 o 
  -2  23   4      668.91      749.37     69.50 o 
  -1  23   4      329.89      255.01     55.56 o 
   0  23   4     2329.60     2194.76    114.65 o 
   1  23   4      111.03      135.32     49.20 o 
   2  23   4       60.05       26.97     37.54 o 
   3  23   4      237.68      254.89     49.53 o 
   4  23   4     2632.10     2647.87    132.09 o 
   5  23   4       91.67       90.35     56.89 o 
   6  23   4      465.60      469.37    101.94 o 
   7  23   4        1.09      -18.36     48.12 o 
   8  23   4     1230.99      977.58    169.48 o 
   9  23   4     1409.78     1532.95    158.73 o 
 -10  24   4     2751.74     2669.77    227.23 o 
  -9  24   4     1132.61     1094.91    326.24 o 
  -8  24   4      185.34      210.10     70.32 o 
  -7  24   4       13.57       58.39     52.64 o 
  -6  24   4      779.11      785.10     97.98 o 
  -5  24   4      122.67       97.10     59.54 o 
  -4  24   4     1245.93     1206.76     84.52 o 
  -3  24   4      462.46      381.05     54.07 o 
  -2  24   4       54.77       57.68     40.11 o 
  -1  24   4     3542.47     3197.75    247.94 o 
   0  24   4       72.65       -3.73     39.69 o 
   1  24   4       44.07       59.51     42.98 o 
   2  24   4     1252.50     1565.27    106.30 o 
   3  24   4     1339.99     1313.38     88.74 o 
   4  24   4      218.63      157.95     60.98 o 
   5  24   4      435.73      578.27     84.69 o 
   6  24   4       72.19       59.66     55.33 o 
   7  24   4       29.34       29.78     52.63 o 
   8  24   4     3024.52     3274.59    209.96 o 
  -9  25   4     1076.08      926.43    165.24 o 
  -8  25   4       47.24       49.90     63.06 o 
  -7  25   4     1886.53     1824.55    136.70 o 
  -6  25   4       23.60       29.89     77.70 o 
  -5  25   4      135.93      114.71     59.27 o 
  -4  25   4        6.41       -1.50     46.49 o 
  -3  25   4        2.89      -11.97     36.69 o 
  -2  25   4     1487.54     1571.05    137.69 o 
  -1  25   4      109.77       61.11     43.58 o 
   0  25   4       13.34      -43.84     39.81 o 
   1  25   4      152.93      226.82     56.40 o 
   2  25   4      734.21      864.26     87.62 o 
   3  25   4        9.96       54.86     47.11 o 
   4  25   4      987.46     1183.28    112.97 o 
   5  25   4      604.45      689.67    119.06 o 
   6  25   4      245.13      210.93    128.04 o 
   7  25   4      246.13      149.95     63.89 o 
  -8  26   4      176.77      199.86    104.94 o 
  -7  26   4      291.78      340.97     81.39 o 
  -6  26   4      257.90      135.50     64.87 o 
  -5  26   4      122.33       97.27     64.00 o 
  -4  26   4      106.88       79.35     58.73 o 
  -3  26   4      592.80      623.09     80.10 o 
  -2  26   4     1359.85     1281.94     93.19 o 
  -1  26   4     1120.23     1137.22     93.06 o 
   0  26   4       92.83      103.62     47.59 o 
   1  26   4      875.77      949.37     91.51 o 
   2  26   4       85.29      119.90     65.35 o 
   3  26   4     1059.10     1009.51     93.61 o 
   4  26   4      208.73      297.30     75.34 o 
   5  26   4      597.55      722.44    100.32 o 
   6  26   4      281.59      255.99     74.53 o 
  -7  27   4       43.38       31.22     79.95 o 
  -6  27   4      175.60      255.11     77.62 o 
  -5  27   4      317.29      321.39    120.84 o 
  -4  27   4       59.81      126.65     65.96 o 
  -3  27   4      657.63      712.72     69.95 o 
  -2  27   4        4.35       34.04     43.00 o 
  -1  27   4      701.02      524.82     91.56 o 
   0  27   4       49.55        7.91     44.73 o 
   1  27   4     1773.14     1959.19    121.33 o 
   2  27   4     2523.79     2814.05    145.04 o 
   3  27   4      188.24       68.44     60.40 o 
   4  27   4        0.01        1.23     52.09 o 
   5  27   4       40.47      118.15     62.37 o 
  -6  28   4      183.03      167.03    112.99 o 
  -5  28   4      149.55       97.71     68.33 o 
  -4  28   4      428.08      443.17     91.32 o 
  -3  28   4      496.87      297.98     54.05 o 
  -2  28   4      558.64      634.46     74.31 o 
  -1  28   4      390.21      332.00     71.29 o 
   0  28   4      192.10      269.04     60.88 o 
   1  28   4       93.81       41.04     52.56 o 
   2  28   4       89.73       72.06     63.06 o 
   3  28   4       77.11       78.49     80.00 o 
  -4  29   4        2.61      -20.09     55.67 o 
  -3  29   4        0.39      -37.86     40.36 o 
  -2  29   4       89.68      106.57     83.33 o 
  -1  29   4       51.12       46.19     49.23 o 
   0  29   4        3.84      -62.76     45.57 o 
   1  29   4      587.87      513.82    117.24 o 
  -3 -29   5       46.35       -6.79     59.44 o 
  -2 -29   5      759.96      661.50     86.93 o 
  -1 -29   5       42.92       71.89     42.91 o 
   0 -29   5      222.45      107.82     43.32 o 
   1 -29   5      210.78      207.36     62.17 o 
   2 -29   5      205.61      338.49     85.87 o 
   3 -29   5      151.14      102.17     70.11 o 
  -5 -28   5      438.34      349.48    242.72 o 
  -4 -28   5       56.10       85.67     72.13 o 
  -3 -28   5      306.88      227.49     73.24 o 
  -2 -28   5      218.36      152.26     50.55 o 
  -1 -28   5     1402.71     1527.70    116.85 o 
   0 -28   5      246.18      225.36     47.59 o 
   1 -28   5       16.15       67.43     38.97 o 
   2 -28   5       43.51      100.36     65.87 o 
   3 -28   5      293.56      289.47     78.38 o 
   4 -28   5     1230.67     1393.78    134.17 o 
   5 -28   5      330.12      315.60     79.26 o 
  -6 -27   5      167.13      222.49     74.00 o 
  -5 -27   5      417.90      352.22     80.96 o 
  -4 -27   5       71.18      129.27     79.26 o 
  -3 -27   5     2136.26     2055.07    141.96 o 
  -2 -27   5       45.61       49.82     43.32 o 
  -1 -27   5      392.19      151.31    102.14 o 
   0 -27   5     1345.03     1612.79    160.12 o 
   1 -27   5      193.85      171.76     47.18 o 
   2 -27   5     3519.93     3684.92    241.96 o 
   3 -27   5       36.40       35.67     58.18 o 
   4 -27   5      450.00      569.76    163.68 o 
   5 -27   5      402.23      396.34     82.98 o 
   6 -27   5        0.51       66.24     57.04 o 
   7 -27   5      200.11      184.68     80.87 o 
  -7 -26   5     5081.60     5792.87    227.10 o 
  -6 -26   5      445.19      484.19     86.97 o 
  -5 -26   5        0.57       66.55     81.90 o 
  -4 -26   5       10.60      -79.20     57.53 o 
  -3 -26   5       81.18       90.17     79.47 o 
  -2 -26   5      480.29      363.91     59.04 o 
  -1 -26   5       34.04      155.03     51.18 o 
   0 -26   5       43.09        8.98     34.69 o 
   1 -26   5       45.05       -4.89     36.33 o 
   2 -26   5       24.22       25.43     54.88 o 
   3 -26   5       16.23       18.30     50.13 o 
   4 -26   5       44.75        9.25     54.00 o 
   5 -26   5     1892.16     1957.88    183.85 o 
   6 -26   5     1526.84     1978.19    160.44 o 
   7 -26   5        4.14      109.76     55.89 o 
   8 -26   5      508.76      541.04     82.30 o 
  -8 -25   5      540.13      572.44     92.38 o 
  -7 -25   5       10.69      103.77     61.92 o 
  -6 -25   5      430.89      276.15     71.89 o 
  -5 -25   5      415.35      342.46     71.87 o 
  -4 -25   5      293.43      312.82     85.09 o 
  -3 -25   5     1121.95      824.41     75.53 o 
  -2 -25   5      529.47      363.28     61.97 o 
  -1 -25   5       28.44       33.31     40.50 o 
   0 -25   5      798.57      620.11     99.33 o 
   1 -25   5        5.36        5.59     35.87 o 
   2 -25   5      332.37      331.97     77.68 o 
   3 -25   5      378.75      307.46     70.95 o 
   4 -25   5      141.52      141.24     58.67 o 
   5 -25   5       81.87       59.17     54.44 o 
   6 -25   5        2.32       17.79     46.37 o 
   7 -25   5      465.68      400.39    114.20 o 
   8 -25   5       85.26      145.17     55.30 o 
  -9 -24   5       37.42      133.26     67.15 o 
  -8 -24   5      399.02      453.25     81.75 o 
  -7 -24   5     1112.83     1224.82    115.95 o 
  -6 -24   5      195.05       67.77    109.85 o 
  -5 -24   5      467.41      500.07     79.47 o 
  -4 -24   5      119.00       61.87     72.69 o 
  -3 -24   5     3577.11     3763.62    145.87 o 
  -2 -24   5     1822.01     1920.96    121.26 o 
  -1 -24   5       52.74       51.64     42.81 o 
   0 -24   5     2168.23     1850.87    114.72 o 
   1 -24   5      334.60      277.04     47.11 o 
   2 -24   5     3714.50     3598.46    245.22 o 
   3 -24   5      298.29      288.06     74.20 o 
   4 -24   5      724.36      650.49    130.30 o 
   5 -24   5      593.22      558.07     85.09 o 
   6 -24   5      154.59      207.38     73.42 o 
   7 -24   5      240.69      248.59     63.06 o 
   8 -24   5     1015.41     1181.67    191.21 o 
   9 -24   5      858.65      632.75    231.82 o 
 -10 -23   5       22.05       47.13     66.24 o 
  -9 -23   5        7.57       59.06     53.79 o 
  -8 -23   5       11.20      109.25     59.24 o 
  -7 -23   5      701.17      723.43     93.73 o 
  -6 -23   5       43.96      -11.87     77.38 o 
  -5 -23   5      373.72      399.09     72.63 o 
  -4 -23   5      257.90      273.80     48.98 o 
  -3 -23   5      650.20      547.54     61.31 o 
  -2 -23   5     1835.94     1875.57    118.17 o 
  -1 -23   5      863.28      812.25     75.20 o 
   0 -23   5      675.73      775.59    125.46 o 
   1 -23   5     4888.95     4994.62    403.71 o 
   2 -23   5      309.25      209.07     91.51 o 
   3 -23   5      107.82      110.66     53.21 o 
   4 -23   5      622.22      612.83     89.95 o 
   5 -23   5      335.92      194.19     81.20 o 
   6 -23   5     2989.65     2583.66    278.69 o 
   7 -23   5       95.17       96.40     54.97 o 
   8 -23   5      454.02      498.87     70.83 o 
   9 -23   5        9.51       -6.23     71.29 o 
  10 -23   5     1200.36      931.49    147.49 o 
 -10 -22   5       43.30       40.10     88.98 o 
  -9 -22   5     3839.27     4268.21    225.00 o 
  -8 -22   5     1197.94     1268.71    210.59 o 
  -7 -22   5       61.82       83.71     74.51 o 
  -6 -22   5       81.52       28.72     47.88 o 
  -5 -22   5     1397.42     1613.53    134.14 o 
  -4 -22   5     1841.62     1604.42     95.80 o 
  -3 -22   5       58.59       67.63     35.22 o 
  -2 -22   5       69.87       24.43     37.08 o 
  -1 -22   5     3041.44     2949.32    118.36 o 
   0 -22   5     2976.60     3095.66    138.00 o 
   1 -22   5     4178.51     4034.45    147.70 o 
   2 -22   5     1445.50     1465.07     84.57 o 
   3 -22   5       37.96       13.34     67.90 o 
   4 -22   5      350.46      343.28     65.84 o 
   5 -22   5       57.97       40.15     43.46 o 
   6 -22   5     3653.70     3432.27    154.99 o 
   7 -22   5       44.66       18.16     60.49 o 
   8 -22   5      208.55      144.18     48.70 o 
   9 -22   5       79.97        8.41     74.24 o 
  10 -22   5        5.53       42.97     77.54 o 
  11 -22   5       10.52       30.83     81.58 o 
 -11 -21   5        8.71       81.46    100.48 o 
 -10 -21   5       55.35      135.89     70.06 o 
  -9 -21   5       13.72        0.95     59.98 o 
  -8 -21   5      306.15      351.08     71.91 o 
  -7 -21   5       55.04      108.87     53.07 o 
  -6 -21   5        6.33      -22.12     43.45 o 
  -5 -21   5      186.85      194.68     57.58 o 
  -4 -21   5        0.04       23.93     30.22 o 
  -3 -21   5       28.31       16.89     31.09 o 
  -2 -21   5     1802.75     1865.51     99.20 o 
  -1 -21   5     7197.53     7245.19    173.11 o 
   0 -21   5       84.16       70.47     48.40 o 
   1 -21   5      279.00      239.25     43.70 o 
   2 -21   5      116.96       80.10     29.50 o 
   3 -21   5      440.71      311.52     56.65 o 
   4 -21   5      260.19      155.56     43.44 o 
   5 -21   5     2530.87     2712.31    155.38 o 
   6 -21   5        2.62       41.43     41.97 o 
   7 -21   5      997.40     1002.57     88.19 o 
   8 -21   5      384.50      214.70     84.29 o 
   9 -21   5      104.78       17.55     67.62 o 
  10 -21   5      817.80      576.48    122.19 o 
  11 -21   5     3411.27     3793.09    239.27 o 
 -11 -20   5        0.92       24.03     59.03 o 
 -10 -20   5     3861.70     3580.14    203.37 o 
  -9 -20   5     1335.86     1619.19    211.85 o 
  -8 -20   5      185.92      123.58     54.60 o 
  -7 -20   5       31.97       47.26     47.43 o 
  -6 -20   5       13.95       -5.92     41.08 o 
  -5 -20   5       42.87       -3.96     48.01 o 
  -4 -20   5     6083.23     6036.08    151.68 o 
  -3 -20   5       28.72       22.86     29.23 o 
  -2 -20   5     4595.71     4760.42    146.26 o 
  -1 -20   5     5715.96     5524.35    191.93 o 
   0 -20   5    10450.07     9952.28    230.39 o 
   1 -20   5      916.11      938.41     67.33 o 
   2 -20   5       24.72       24.54     24.59 o 
   3 -20   5      458.65      424.35     58.86 o 
   4 -20   5       84.95       66.41     56.66 o 
   5 -20   5     3869.17     3650.32    171.38 o 
   6 -20   5      805.66      834.46    115.94 o 
   7 -20   5        0.17       15.09     34.34 o 
   8 -20   5     1477.85     1763.22    164.76 o 
   9 -20   5      809.65      813.59    125.82 o 
  10 -20   5       60.87      126.94     86.55 o 
  11 -20   5      422.50      348.29    121.06 o 
  12 -20   5       42.10      140.42    127.11 o 
 -12 -19   5      573.47      459.23     94.80 o 
 -11 -19   5      161.81       91.69     61.35 o 
 -10 -19   5        5.02       14.99     56.90 o 
  -9 -19   5     2318.26     2410.61    308.69 o 
  -8 -19   5        0.61       60.42     49.14 o 
  -7 -19   5       32.40       69.51     46.08 o 
  -6 -19   5     1245.28     1098.77     93.04 o 
  -5 -19   5      598.67      682.74     65.37 o 
  -4 -19   5      108.47       61.13     31.82 o 
  -3 -19   5     1173.35     1367.09    133.08 o 
  -2 -19   5     1994.13     2069.97     85.78 o 
  -1 -19   5      128.22      119.13     47.15 o 
   0 -19   5     5132.52     5168.46    157.96 o 
   1 -19   5        2.40       15.26     26.83 o 
   2 -19   5     2884.84     2757.15    108.99 o 
   3 -19   5      609.54      682.22     67.23 o 
   4 -19   5     2092.83     2120.87    109.55 o 
   5 -19   5      200.49      276.85     46.29 o 
   6 -19   5      836.72      815.46     72.69 o 
   7 -19   5      610.82      595.60     81.25 o 
   8 -19   5     1089.70      905.89    235.45 o 
   9 -19   5     2973.06     2899.74    214.27 o 
  10 -19   5       57.11      137.19     80.00 o 
  11 -19   5      253.43      318.31     90.92 o 
  12 -19   5      124.46      309.90    144.06 o 
 -12 -18   5      709.93      842.13    113.19 o 
 -11 -18   5      479.37      453.79     88.17 o 
 -10 -18   5        9.63       -1.81    129.53 o 
  -9 -18   5      520.17      478.65     85.64 o 
  -8 -18   5      172.37      157.44     54.31 o 
  -7 -18   5        4.50       89.08     49.63 o 
  -6 -18   5     4499.33     4557.82    144.98 o 
  -5 -18   5    12453.29    12602.14    199.16 o 
  -4 -18   5        8.97       11.75     24.82 o 
  -3 -18   5        0.36      -10.10     21.43 o 
  -2 -18   5     1646.81     1579.46     64.07 o 
  -1 -18   5    19894.10    19659.38    369.64 o 
   0 -18   5       25.57       50.42     28.74 o 
   1 -18   5      863.96      933.08     66.05 o 
   2 -18   5      215.68      238.82     34.77 o 
   3 -18   5      304.36      303.67     59.82 o 
   4 -18   5        1.83      -25.58     28.62 o 
   5 -18   5       34.14       17.10     43.33 o 
   6 -18   5      150.49      184.67     40.21 o 
   7 -18   5       21.87       73.77     31.90 o 
   8 -18   5     1008.43     1041.64    125.11 o 
   9 -18   5       89.30       72.76     54.18 o 
  10 -18   5       85.58       36.32     92.00 o 
  11 -18   5     1024.36      997.49    198.53 o 
  12 -18   5     2886.03     3218.86    330.48 o 
 -13 -17   5      146.24      185.21     82.32 o 
 -12 -17   5        0.03       32.52     57.74 o 
 -11 -17   5       13.97       50.69     83.53 o 
 -10 -17   5     1852.67     1915.08    107.61 o 
  -9 -17   5        7.05       61.13     40.56 o 
  -8 -17   5     1728.32     1685.72     85.57 o 
  -7 -17   5      740.89      712.63     53.95 o 
  -6 -17   5        0.47       -4.12     23.72 o 
  -5 -17   5      112.91      106.91     23.60 o 
  -4 -17   5      337.88      319.45     31.90 o 
  -3 -17   5      615.82      735.34     39.23 o 
  -2 -17   5      964.94     1117.25     44.90 o 
  -1 -17   5    11400.00    11501.55    260.40 o 
   0 -17   5     1326.20     1221.53     60.98 o 
   1 -17   5     1715.81     1623.82     65.95 o 
   2 -17   5      326.56      431.32     42.14 o 
   3 -17   5    14955.17    14793.75    413.64 o 
   4 -17   5      537.92      518.56     55.22 o 
   5 -17   5     2602.61     2649.55    102.00 o 
   6 -17   5       59.87       52.39     29.28 o 
   7 -17   5     1722.71     1733.61    109.73 o 
   8 -17   5      789.41      942.96    118.16 o 
   9 -17   5      123.46      132.78     54.65 o 
  10 -17   5        0.33      -13.34     49.07 o 
  11 -17   5     1618.80     2095.38    260.53 o 
  12 -17   5       94.37      151.32    124.69 o 
  13 -17   5        0.96       -8.47    110.16 o 
 -13 -16   5      774.58      841.33    121.06 o 
 -12 -16   5      380.17      558.99    154.35 o 
 -11 -16   5      139.14      119.49     57.01 o 
 -10 -16   5      177.14      166.75     54.43 o 
  -9 -16   5     2301.55     2359.20    110.58 o 
  -8 -16   5      713.31      792.50     57.77 o 
  -7 -16   5       58.67       76.12     26.12 o 
  -6 -16   5     2525.97     2512.35     76.85 o 
  -5 -16   5       28.95       35.04     18.29 o 
  -4 -16   5     2700.70     2756.54     64.71 o 
  -3 -16   5        8.46        5.91     14.73 o 
  -2 -16   5    21600.15    22290.07    255.50 o 
  -1 -16   5     5452.48     5727.48    121.98 o 
   0 -16   5      537.44      535.56     42.93 o 
   1 -16   5      579.38      523.40     53.01 o 
   2 -16   5      333.10      424.32     38.17 o 
   3 -16   5     2822.24     2761.09    168.91 o 
   4 -16   5       60.00      100.82     30.60 o 
   5 -16   5      293.34      308.91     44.06 o 
   6 -16   5      149.61      112.31     32.92 o 
   7 -16   5     1909.44     2027.05     84.05 o 
   8 -16   5     3182.61     3314.67    213.67 o 
   9 -16   5     1049.42     1128.12    105.88 o 
  10 -16   5     1185.43     1194.14    112.99 o 
  11 -16   5     1134.81      845.20    118.36 o 
  12 -16   5      164.18       51.30     74.61 o 
  13 -16   5      729.93      498.75    156.16 o 
 -13 -15   5     2380.61     2602.68    175.53 o 
 -12 -15   5      992.17      969.41    180.37 o 
 -11 -15   5      476.98      438.11     78.18 o 
 -10 -15   5       47.61       27.97     39.36 o 
  -9 -15   5     5244.78     5341.94    146.72 o 
  -8 -15   5     1189.23     1316.66     62.66 o 
  -7 -15   5     2359.40     2059.22     77.47 o 
  -6 -15   5        2.92        7.30     22.16 o 
  -5 -15   5      212.45      182.52     22.83 o 
  -4 -15   5      399.90      453.87     28.19 o 
  -3 -15   5    11467.48    12228.96    160.01 o 
  -2 -15   5     4450.67     4500.16     91.38 o 
  -1 -15   5      370.31      469.18     38.85 o 
   0 -15   5     2439.49     2201.32     71.70 o 
   1 -15   5       45.78       17.03     22.12 o 
   2 -15   5     8569.55     8281.68    184.98 o 
   3 -15   5     1398.66     1159.95     76.79 o 
   4 -15   5      708.22      720.82     31.59 o 
   5 -15   5      157.63      160.82     34.88 o 
   6 -15   5     1581.24     1737.49     84.17 o 
   7 -15   5       71.31       65.52     32.34 o 
   8 -15   5       75.60       79.18     46.62 o 
   9 -15   5       14.23       27.35     42.93 o 
  10 -15   5        0.46       -1.10     46.32 o 
  11 -15   5      273.98      341.46     73.88 o 
  12 -15   5       34.36       77.41     77.67 o 
  13 -15   5       80.17       12.82    115.61 o 
 -14 -14   5      446.55      455.17     53.26 o 
 -13 -14   5     2448.98     2309.73    152.53 o 
 -12 -14   5      347.99      235.15     62.51 o 
 -11 -14   5      318.55      416.98    101.08 o 
 -10 -14   5       17.25      -26.16     32.78 o 
  -9 -14   5        8.17      -15.09     26.90 o 
  -8 -14   5     3225.21     3126.67     86.93 o 
  -7 -14   5     5203.07     5583.28    126.64 o 
  -6 -14   5      606.37      612.04     38.59 o 
  -5 -14   5        5.29       19.60     15.02 o 
  -4 -14   5     1340.56     1341.81     41.74 o 
  -3 -14   5       13.50        1.92     12.87 o 
  -2 -14   5     3313.28     4067.92    144.01 o 
  -1 -14   5     3009.01     2744.80     86.11 o 
   0 -14   5     2398.46     1937.81    103.27 o 
   1 -14   5    24647.39    23768.56    338.37 o 
   2 -14   5        1.93       -5.57     19.67 o 
   3 -14   5        0.04       -2.78     21.20 o 
   4 -14   5     5656.81     5882.53    107.57 o 
   5 -14   5     2173.93     2404.18     59.63 o 
   6 -14   5        3.11       -1.92     16.64 o 
   7 -14   5        1.70       32.04     28.64 o 
   8 -14   5      463.35      501.71     57.64 o 
   9 -14   5      395.03      358.10     55.98 o 
  10 -14   5     5608.29     5958.77    217.11 o 
  11 -14   5      365.57      325.44    120.46 o 
  12 -14   5      955.80     1206.03    292.25 o 
  13 -14   5        0.39       39.12     74.73 o 
  14 -14   5     1950.45     2114.83    302.64 o 
 -13 -13   5      477.46      428.54     72.63 o 
 -12 -13   5        7.49      -13.85     44.11 o 
 -11 -13   5       49.48       23.32     40.07 o 
 -10 -13   5      145.32       92.73     38.86 o 
  -9 -13   5     6514.50     6566.85    159.39 o 
  -8 -13   5        0.39       17.53     24.03 o 
  -7 -13   5      468.90      397.92     38.81 o 
  -6 -13   5       26.91       22.31     17.26 o 
  -5 -13   5     1958.68     2018.70     50.22 o 
  -4 -13   5      230.07      229.05     20.81 o 
  -3 -13   5     5284.10     6367.60     91.63 o 
  -2 -13   5      680.37      798.81     30.03 o 
  -1 -13   5        0.68       -8.83      8.95 o 
   0 -13   5      148.10      158.56     26.70 o 
   1 -13   5     4025.00     4378.12     96.59 o 
   2 -13   5      378.97      378.68     40.25 o 
   3 -13   5     2811.06     3110.13     69.12 o 
   4 -13   5       19.60       25.59     15.38 o 
   5 -13   5    15809.74    16841.12    221.47 o 
   6 -13   5     4370.90     4146.63    112.28 o 
   7 -13   5     2042.85     1994.84     79.59 o 
   8 -13   5     1751.76     1836.57     83.27 o 
   9 -13   5     4362.81     4481.93    133.27 o 
  10 -13   5      342.57      269.28     48.51 o 
  11 -13   5     1026.19      968.41     86.60 o 
  12 -13   5        0.31      -87.97     43.98 o 
  13 -13   5       87.92      129.81     81.61 o 
  14 -13   5     1546.47     1447.82    271.16 o 
 -13 -12   5        1.60       42.37     43.58 o 
 -12 -12   5      313.02      267.85     81.11 o 
 -11 -12   5      290.66      210.21     47.83 o 
 -10 -12   5     5558.18     5508.35    144.70 o 
  -9 -12   5      477.79      584.76     52.35 o 
  -8 -12   5     2248.93     2031.19     86.76 o 
  -7 -12   5       54.38       53.94     20.84 o 
  -6 -12   5      101.46       89.43     18.17 o 
  -5 -12   5     2393.14     2376.24     57.50 o 
  -4 -12   5     3544.68     2926.22     57.41 o 
  -3 -12   5      118.79       78.38     14.63 o 
  -2 -12   5       10.76       38.10     11.88 o 
  -1 -12   5      131.88      169.65     25.79 o 
   0 -12   5       32.24       48.39     23.97 o 
   1 -12   5     7685.80     7679.30    136.57 o 
   2 -12   5       35.43       22.51     20.39 o 
   3 -12   5      133.26      135.71     24.11 o 
   4 -12   5     1492.40     1507.35     57.27 o 
   5 -12   5     9059.47    10729.29    154.33 o 
   6 -12   5     7166.11     6954.41    114.96 o 
   7 -12   5      145.57      113.75     24.63 o 
   8 -12   5      977.60      952.17     70.99 o 
   9 -12   5       43.29        4.37     29.23 o 
  10 -12   5    10002.67    10752.23    234.47 o 
  11 -12   5      868.78      850.25     73.85 o 
  12 -12   5       33.33       26.10     44.33 o 
  13 -12   5      163.24      181.08    102.90 o 
  14 -12   5      100.80      291.74    151.32 o 
 -12 -11   5      464.80      461.09     62.94 o 
 -11 -11   5     1445.97     1597.92     89.08 o 
 -10 -11   5      426.74      342.12     45.11 o 
  -9 -11   5     2252.36     2162.96     84.86 o 
  -8 -11   5      648.93      476.75     66.68 o 
  -7 -11   5       54.25       25.21     19.63 o 
  -6 -11   5     6910.24     7832.58    125.58 o 
  -5 -11   5    11555.64    11303.34    139.98 o 
  -4 -11   5     1412.75     1447.25     39.10 o 
  -3 -11   5      148.36      149.26     16.55 o 
  -2 -11   5     4313.28     4670.03     72.49 o 
  -1 -11   5    12762.24    12701.85    149.70 o 
   0 -11   5     2885.43     3162.74     83.06 o 
   1 -11   5       49.33       14.09     14.41 o 
   2 -11   5      525.93      504.72     40.41 o 
   3 -11   5      648.06      683.51     31.12 o 
   4 -11   5      960.10     1125.87     42.10 o 
   5 -11   5      833.70     1052.34     38.18 o 
   6 -11   5     3045.58     2943.50     99.98 o 
   7 -11   5       19.27       42.44     21.16 o 
   8 -11   5     4124.92     4438.29    117.12 o 
   9 -11   5      396.53      299.55     44.70 o 
  10 -11   5     2265.09     2266.43    156.19 o 
  11 -11   5       20.24       -1.39     44.17 o 
  12 -11   5      210.78      140.76     48.12 o 
  13 -11   5      840.27      830.44    198.53 o 
  14 -11   5     1905.74     2488.89    317.16 o 
 -12 -10   5      118.44      118.79     87.76 o 
 -11 -10   5      238.38      372.47     47.36 o 
 -10 -10   5      181.00      192.93     35.74 o 
  -9 -10   5    12286.09    11728.63    223.67 o 
  -8 -10   5       58.80       52.89     26.13 o 
  -7 -10   5      243.65      250.06     36.81 o 
  -6 -10   5       20.10       27.12     14.59 o 
  -5 -10   5      300.72      430.85     31.80 o 
  -4 -10   5       64.58       19.65     11.78 o 
  -3 -10   5     1676.02     1564.83     41.57 o 
  -2 -10   5     4541.04     4372.47     72.77 o 
  -1 -10   5    34697.31    33745.35    350.02 o 
   0 -10   5    14336.16    14199.62    228.90 o 
   1 -10   5      144.31      136.65     24.27 o 
   2 -10   5     2132.64     2086.32     48.68 o 
   3 -10   5      626.14      553.98     26.47 o 
   4 -10   5     2523.71     2896.32     67.23 o 
   5 -10   5      212.13      245.38     20.36 o 
   6 -10   5       31.74       18.19     16.40 o 
   7 -10   5      392.89      434.05     37.00 o 
   8 -10   5     8374.17     8360.21    169.05 o 
   9 -10   5      260.11      192.05     36.26 o 
  10 -10   5     4814.40     5057.04    147.16 o 
  11 -10   5       46.45       87.08     41.56 o 
  12 -10   5     1724.18     2022.40    114.47 o 
  13 -10   5       57.96       99.27    117.42 o 
  14 -10   5      896.43      952.70    217.90 o 
 -12  -9   5      540.13      550.80     52.05 o 
 -11  -9   5    40408.15    40742.01    609.84 o 
 -10  -9   5     3668.55     3780.40    108.49 o 
  -9  -9   5       81.62       71.63     28.13 o 
  -8  -9   5       82.14       50.25     23.53 o 
  -7  -9   5      708.59      623.91     37.39 o 
  -6  -9   5       13.94       -5.34     13.35 o 
  -5  -9   5      392.93      544.20     30.00 o 
  -4  -9   5      260.50      296.68     19.89 o 
  -3  -9   5    10413.97    10114.23    126.86 o 
  -2  -9   5       25.14        1.78      9.69 o 
  -1  -9   5    52366.20    51994.57    551.55 o 
   0  -9   5     8427.20     9029.14    125.02 o 
   1  -9   5      315.81      277.82     13.24 o 
   2  -9   5     1717.93     1822.56     46.15 o 
   3  -9   5     5470.13     5460.05     84.69 o 
   4  -9   5     6041.55     5539.75    100.02 o 
   5  -9   5      276.17      309.53     19.48 o 
   6  -9   5     1488.22     1599.80     60.74 o 
   7  -9   5     2931.46     2761.35     72.75 o 
   8  -9   5      179.11      208.41     33.87 o 
   9  -9   5      326.09      278.71     46.92 o 
  10  -9   5      343.40      363.25     64.65 o 
  11  -9   5     2537.47     2632.84    113.61 o 
  12  -9   5     1087.25     1092.70     94.95 o 
  13  -9   5      796.98      766.28    191.27 o 
  14  -9   5       23.12       26.63    112.58 o 
 -11  -8   5     2759.11     3030.02    105.92 o 
 -10  -8   5     1043.82      907.82     77.22 o 
  -9  -8   5      264.96      305.80     36.32 o 
  -8  -8   5      165.49      113.90     26.27 o 
  -7  -8   5      750.00      670.40     43.37 o 
  -6  -8   5      944.65     1147.36     56.68 o 
  -5  -8   5     1856.70     1697.09     48.87 o 
  -4  -8   5      256.50      209.52     23.33 o 
  -3  -8   5     9804.99    10982.03    133.02 o 
  -2  -8   5    80409.47    81772.08    911.74 o 
  -1  -8   5     7698.38     7880.07    105.22 o 
   0  -8   5     3155.28     2995.72     52.93 o 
   1  -8   5      225.10      198.17     11.99 o 
   2  -8   5        0.94       25.61      8.56 o 
   3  -8   5    37992.57    36827.82    417.07 o 
   4  -8   5     3706.25     3670.70     78.00 o 
   5  -8   5       89.79       87.46     16.68 o 
   6  -8   5       52.89       53.40     17.18 o 
   7  -8   5       57.74       27.04     26.52 o 
   8  -8   5     6236.95     6432.86    141.11 o 
   9  -8   5     1496.26     1601.95    106.38 o 
  10  -8   5       26.87       61.63     31.97 o 
  11  -8   5     2420.27     2445.74    107.73 o 
  12  -8   5       10.65        1.48     35.29 o 
  13  -8   5     1876.32     2129.36    276.01 o 
 -11  -7   5     4872.49     4917.82    159.24 o 
 -10  -7   5     1071.83     1149.37     68.70 o 
  -9  -7   5      118.55       77.62     26.56 o 
  -8  -7   5      503.53      433.32     41.53 o 
  -7  -7   5      363.17      156.11     33.66 o 
  -6  -7   5    26753.69    29739.62    399.62 o 
  -5  -7   5      659.44      727.71     41.40 o 
  -4  -7   5      850.37      862.61     36.18 o 
  -3  -7   5     7068.24     7443.13    111.86 o 
  -2  -7   5    25241.76    24509.88    294.41 o 
  -1  -7   5     2352.10     2410.51     44.80 o 
   0  -7   5     1211.67     1385.91     31.57 o 
   1  -7   5     2765.32     2711.04     51.47 o 
   2  -7   5     3975.80     3566.40     54.08 o 
   3  -7   5     3172.56     2979.23     56.88 o 
   4  -7   5      299.83      268.43     23.04 o 
   5  -7   5       54.84       48.95     15.22 o 
   6  -7   5     4996.34     5503.61    108.06 o 
   7  -7   5     2213.30     2359.55     70.17 o 
   8  -7   5     4921.71     4644.01    115.13 o 
   9  -7   5       44.44       33.93     25.83 o 
  10  -7   5     3931.52     4217.94    119.73 o 
  11  -7   5     2078.36     2083.72    100.60 o 
  12  -7   5     1193.91     1165.02    113.14 o 
  13  -7   5      565.01      404.32     56.90 o 
 -12  -6   5      333.80      216.69     93.21 o 
 -11  -6   5     1627.66     1695.74     95.72 o 
 -10  -6   5      217.75      180.24     35.58 o 
  -9  -6   5      433.27      440.08     38.74 o 
  -8  -6   5        0.69        4.41     17.83 o 
  -7  -6   5    11784.93    12621.58    215.69 o 
  -6  -6   5      818.19     1014.31     47.09 o 
  -5  -6   5       10.22       -7.38     13.47 o 
  -4  -6   5     1443.38     1567.96     45.13 o 
  -3  -6   5    10878.85    10198.80    150.78 o 
  -2  -6   5     3243.69     3347.54     66.17 o 
  -1  -6   5      761.89      812.31     24.54 o 
   0  -6   5      632.81      773.85     27.42 o 
   1  -6   5       21.43       33.62     15.20 o 
   2  -6   5    28089.67    27492.15    278.67 o 
   3  -6   5       17.65       28.20     10.69 o 
   4  -6   5        3.81      -21.20     11.21 o 
   5  -6   5      252.10      222.94     22.95 o 
   6  -6   5     8329.73     9022.02    149.78 o 
   7  -6   5      192.24      254.04     29.71 o 
   8  -6   5      463.21      439.20     40.38 o 
   9  -6   5      779.65      838.02     55.95 o 
  10  -6   5     8014.18     8434.05    196.25 o 
  11  -6   5      833.28      843.03     64.00 o 
  12  -6   5      507.58      632.18     63.41 o 
  13  -6   5      423.57      468.76    114.40 o 
 -12  -5   5      816.03      750.54    133.16 o 
 -11  -5   5       68.31      100.05     40.46 o 
 -10  -5   5       26.11      125.05     37.13 o 
  -9  -5   5    10896.00    11005.88    172.92 o 
  -8  -5   5      483.88      563.42     47.00 o 
  -7  -5   5    40236.76    42496.87    657.35 o 
  -6  -5   5      259.04      315.84     28.87 o 
  -5  -5   5      615.53      698.28     31.44 o 
  -4  -5   5      500.82      536.61     25.92 o 
  -3  -5   5    64994.91    64893.72    776.96 o 
  -2  -5   5        0.10       -7.57     10.50 o 
  -1  -5   5      334.45      330.88     19.65 o 
   0  -5   5     3512.55     3296.03     54.68 o 
   1  -5   5    81004.22    81046.66    857.03 o 
   2  -5   5    12109.73    11937.38    131.69 o 
   3  -5   5       44.75       35.90     11.12 o 
   4  -5   5      357.13      451.01     29.44 o 
   5  -5   5     2858.79     2737.01     61.75 o 
   6  -5   5     4666.79     4828.56     98.33 o 
   7  -5   5       38.02       12.66     18.60 o 
   8  -5   5      167.92      136.84     30.45 o 
   9  -5   5     2074.99     2421.97     93.05 o 
  10  -5   5     3203.09     3398.90    115.37 o 
  11  -5   5     3949.33     4031.55    170.12 o 
  12  -5   5       47.93       69.41     35.63 o 
  13  -5   5      190.10      221.84     50.59 o 
 -12  -4   5      150.90       49.85     50.80 o 
 -11  -4   5      332.83      409.75     57.57 o 
 -10  -4   5     1286.79     1169.00     70.41 o 
  -9  -4   5     1280.32     1446.90     81.10 o 
  -8  -4   5     7882.03     7411.20    144.57 o 
  -7  -4   5     8929.32     8596.57    157.59 o 
  -6  -4   5      722.21      755.76     36.56 o 
  -5  -4   5      206.55      229.18     21.80 o 
  -4  -4   5    32150.28    30638.85    364.99 o 
  -3  -4   5      656.30      588.65     29.56 o 
  -2  -4   5      100.96      132.90     13.34 o 
  -1  -4   5      400.01      442.61     23.55 o 
   0  -4   5     1359.83     1470.52     33.71 o 
   1  -4   5  1044611.88   969392.44   9666.30 o 
   2  -4   5      180.40      208.11     13.08 o 
   3  -4   5       99.23       63.42     14.69 o 
   4  -4   5     1729.67     1822.53     48.76 o 
   5  -4   5     5976.28     5577.71     95.37 o 
   6  -4   5     1254.76     1510.13     66.41 o 
   7  -4   5      139.63      117.31     34.27 o 
   8  -4   5      114.86      134.62     29.42 o 
   9  -4   5     4427.16     5039.11    136.83 o 
  10  -4   5      757.93      822.66     42.91 o 
  11  -4   5     9372.05     9871.04    183.21 o 
  12  -4   5      260.95      348.00     64.16 o 
  13  -4   5      657.71      738.78     79.50 o 
 -12  -3   5      285.13      253.98     65.61 o 
 -11  -3   5       10.89      -13.07     34.78 o 
 -10  -3   5     1828.88     1667.23     92.58 o 
  -9  -3   5      224.09      226.07     35.86 o 
  -8  -3   5     2151.75     2538.32     71.28 o 
  -7  -3   5     1143.04     1232.12     49.14 o 
  -6  -3   5       45.42       17.70     14.92 o 
  -5  -3   5      284.57      293.45     23.46 o 
  -4  -3   5   215277.94   221317.19   2596.05 o 
  -3  -3   5       12.66      -16.33     10.85 o 
  -2  -3   5     1119.62     1054.50     30.75 o 
  -1  -3   5       22.57       30.93      6.66 o 
   0  -3   5      116.81      146.08     13.99 o 
   1  -3   5    97314.63    95167.25   1189.11 o 
   2  -3   5       46.21       31.45      7.73 o 
   3  -3   5       63.18       29.98     12.09 o 
   4  -3   5     7755.98     7887.57    121.95 o 
   5  -3   5     1962.67     1658.16     46.46 o 
   6  -3   5      266.15      204.70     28.25 o 
   7  -3   5      628.44      582.27     57.14 o 
   8  -3   5        4.50        7.28     22.79 o 
   9  -3   5     2814.62     3810.28    125.61 o 
  10  -3   5    10274.85    10312.22    170.30 o 
  11  -3   5     1418.10     1372.65     75.55 o 
  12  -3   5      573.72      606.95    181.58 o 
  13  -3   5       26.40       87.42     50.30 o 
 -12  -2   5       24.24       14.46     49.55 o 
 -11  -2   5     1192.17     1302.40    114.75 o 
 -10  -2   5     1513.98     1534.17     77.61 o 
  -9  -2   5     1126.64     1189.96     70.61 o 
  -8  -2   5        1.54        4.58     21.28 o 
  -7  -2   5      267.45      327.66     39.61 o 
  -6  -2   5      808.79      877.01     37.08 o 
  -5  -2   5     5354.85     5290.55     93.98 o 
  -4  -2   5      483.93      432.98     31.80 o 
  -3  -2   5        1.77       -7.46     11.24 o 
  -2  -2   5      851.95      603.84     23.52 o 
  -1  -2   5       25.46       38.59     10.58 o 
   0  -2   5      789.62      733.83     26.04 o 
   1  -2   5     3862.21     3591.77     57.98 o 
   2  -2   5       29.94       34.11      9.04 o 
   3  -2   5        2.19       -9.93      8.90 o 
   4  -2   5    34313.20    34235.34    413.01 o 
   5  -2   5     5784.31     5197.32     97.36 o 
   6  -2   5        4.66       -4.61     14.03 o 
   7  -2   5      948.61      687.49     53.21 o 
   8  -2   5     1371.20     1179.66     58.83 o 
   9  -2   5     9569.19     9447.56    156.02 o 
  10  -2   5    14169.63    14508.75    224.70 o 
  11  -2   5      197.31      163.18     38.39 o 
  12  -2   5      736.73      675.97     93.21 o 
  13  -2   5       49.75       46.00     92.00 o 
 -13  -1   5     1773.63     1785.56    257.85 o 
 -12  -1   5      144.84       41.61     50.06 o 
 -11  -1   5      559.15      585.20     68.14 o 
 -10  -1   5     1831.47     1714.37     79.57 o 
  -9  -1   5       37.75       65.13     37.32 o 
  -8  -1   5      225.99      197.75     38.14 o 
  -7  -1   5      140.76      181.38     16.30 o 
  -6  -1   5     3876.48     4244.58     88.48 o 
  -5  -1   5    46663.37    51913.91    786.02 o 
  -4  -1   5     2876.40     2817.80     66.27 o 
  -3  -1   5       88.21       66.89     17.33 o 
  -2  -1   5       50.31       69.55     13.35 o 
  -1  -1   5    30039.22    31093.32    482.24 o 
   0  -1   5       28.79       85.71      9.81 o 
   1  -1   5      508.21      526.39     18.36 o 
   2  -1   5      333.60      327.56     14.36 o 
   3  -1   5      300.69      325.62     13.77 o 
   4  -1   5    18341.00    19076.49    291.06 o 
   5  -1   5     2981.05     2631.02     69.40 o 
   6  -1   5      170.72      134.36     13.83 o 
   7  -1   5     1824.77     1892.48     96.51 o 
   8  -1   5     5044.10     4836.88     95.41 o 
   9  -1   5     4702.31     5151.89    121.06 o 
  10  -1   5     2866.68     2836.12    125.98 o 
  11  -1   5       13.07      -15.57     30.79 o 
  12  -1   5        9.47       26.42     44.35 o 
  13  -1   5      408.67      483.01    142.85 o 
 -14   0   5       52.71       88.37    100.48 o 
 -13   0   5     1032.58      967.23    200.95 o 
 -12   0   5       53.44       26.86     44.90 o 
 -11   0   5     4786.47     5042.18    204.78 o 
 -10   0   5      496.12      320.51     46.78 o 
  -9   0   5     1086.49     1048.34     48.64 o 
  -8   0   5      105.98      124.83     37.04 o 
  -7   0   5       23.52       23.74     19.89 o 
  -6   0   5    30875.68    31889.44    506.95 o 
  -5   0   5     2509.25     2754.75    104.27 o 
  -4   0   5       36.39       42.87     14.26 o 
  -3   0   5      191.02      152.07     23.95 o 
  -2   0   5       14.30       10.30     12.42 o 
  -1   0   5   301234.09   281555.56   4110.62 o 
   0   0   5       48.01       41.64      7.23 o 
   1   0   5      620.11      500.30     18.51 o 
   2   0   5     2993.37     3038.80     49.16 o 
   3   0   5      304.52      346.34     17.54 o 
   4   0   5    14442.87    14752.50    186.27 o 
   5   0   5      616.20      650.48     25.39 o 
   6   0   5      169.28      161.28     17.12 o 
   7   0   5     3634.65     3917.95     80.94 o 
   8   0   5      372.03      383.53     29.41 o 
   9   0   5    29234.72    30451.77    410.17 o 
  10   0   5      123.26      105.69     36.32 o 
  11   0   5      492.61      455.14     56.80 o 
  12   0   5      483.11      339.58     70.51 o 
  13   0   5      100.52      205.79    117.42 o 
 -15   1   5      619.17      636.75    186.42 o 
 -14   1   5      211.38      475.75    167.06 o 
 -13   1   5        6.24      -93.21     81.11 o 
 -12   1   5       43.44      -32.49     40.03 o 
 -11   1   5     7516.13     7040.29    247.28 o 
 -10   1   5      286.81      146.09     56.87 o 
  -9   1   5      605.54      726.76     42.14 o 
  -8   1   5       42.78       21.90     17.17 o 
  -7   1   5      316.46      384.41     31.40 o 
  -6   1   5    72292.93    75226.91   1142.84 o 
  -5   1   5      160.72      157.43     29.55 o 
  -4   1   5      186.33      172.36     26.03 o 
  -3   1   5       88.02       73.88     23.96 o 
  -2   1   5    24907.17    23266.24    527.72 o 
  -1   1   5    10749.95    10581.71    201.13 o 
   0   1   5       63.08       73.55     18.27 o 
   1   1   5      845.09      760.17     19.25 o 
   2   1   5    12003.26    12188.58    151.89 o 
   3   1   5    25156.27    25236.72    300.50 o 
   4   1   5     3579.59     3476.82     79.65 o 
   5   1   5        3.20      -12.74     10.74 o 
   6   1   5      159.19      203.15     19.34 o 
   7   1   5     7871.09     8377.87    140.48 o 
   8   1   5      255.31      167.42     41.02 o 
   9   1   5     2180.56     2307.38     81.23 o 
  10   1   5       15.48       24.56     30.07 o 
  11   1   5     3745.20     3766.12    135.01 o 
  12   1   5      874.04      899.64    154.95 o 
  13   1   5      392.11      346.22    131.95 o 
 -16   2   5      567.07      486.64    185.21 o 
 -15   2   5      152.49      157.37    136.79 o 
 -14   2   5      602.33      394.64    148.90 o 
 -13   2   5      146.29      102.90    110.16 o 
 -12   2   5     2784.03     2829.13    236.84 o 
 -11   2   5      280.57      283.27     72.19 o 
 -10   2   5       23.02       34.08     50.84 o 
  -9   2   5       69.09       58.36     24.48 o 
  -8   2   5      198.16      185.66     25.50 o 
  -7   2   5    15691.09    18391.27    259.04 o 
  -6   2   5    36973.66    38673.55    543.20 o 
  -5   2   5      181.94      193.22     41.24 o 
  -4   2   5       70.43       65.11     14.48 o 
  -3   2   5      198.42      147.70     30.82 o 
  -2   2   5   331217.59   323925.41   6811.09 o 
  -1   2   5      239.28      175.11     18.60 o 
   0   2   5     1519.83     1509.28     37.91 o 
   1   2   5     2695.91     2709.89     46.63 o 
   2   2   5    82552.61    85261.65   1007.35 o 
   3   2   5      158.31      257.83     16.49 o 
   4   2   5     3864.79     3977.39     84.54 o 
   5   2   5      788.00      798.56     36.98 o 
   6   2   5      115.11       51.03     17.35 o 
   7   2   5     6092.60     5795.63    110.23 o 
   8   2   5       32.05       45.22     19.07 o 
   9   2   5     1574.96     1731.39    134.80 o 
  10   2   5      190.36      199.23     44.07 o 
  11   2   5    15098.36    15347.04    429.31 o 
  12   2   5     1071.34     1198.88    112.39 o 
  13   2   5      149.17      -88.37     81.11 o 
 -16   3   5      111.12      144.06    141.63 o 
 -15   3   5     1164.95     1513.19    272.37 o 
 -14   3   5      135.56       43.58     99.27 o 
 -13   3   5       28.23       49.63     94.42 o 
 -12   3   5      828.34      835.70    100.50 o 
 -11   3   5     1331.72     1260.86    110.40 o 
 -10   3   5       38.84       45.86     39.69 o 
  -9   3   5      146.72      129.51     25.83 o 
  -8   3   5      432.11      390.14     31.79 o 
  -7   3   5    57213.10    64848.70    866.89 o 
  -6   3   5     3661.94     3710.23     95.70 o 
  -5   3   5      485.62      469.14     30.48 o 
  -4   3   5       13.67       12.33     15.84 o 
  -3   3   5     4182.35     4373.30     88.71 o 
  -2   3   5    17238.08    15991.39    311.31 o 
  -1   3   5     1385.12     1167.37     34.57 o 
   0   3   5      109.73      124.11     14.94 o 
   1   3   5    15281.56    14926.99    209.78 o 
   2   3   5     5024.17     5587.37     89.00 o 
   3   3   5     1822.69     2071.18     45.16 o 
   4   3   5      568.45      492.62     20.02 o 
   5   3   5      834.93      809.94     32.16 o 
   6   3   5     3757.46     3471.75     72.17 o 
   7   3   5       63.99       59.58     18.03 o 
   8   3   5        8.05       22.42     18.66 o 
   9   3   5      374.14      310.87     37.23 o 
  10   3   5      349.66      295.66     51.62 o 
  11   3   5     1928.44     2065.15    116.61 o 
  12   3   5       14.70       25.42     89.58 o 
  13   3   5       84.84       99.27    105.32 o 
  14   3   5      371.39      398.27    142.85 o 
 -16   4   5       93.12      129.53    142.85 o 
 -15   4   5      756.31      898.23    226.37 o 
 -14   4   5       30.18       99.27    113.79 o 
 -13   4   5     9967.23    10493.06    598.01 o 
 -12   4   5     2158.90     2093.04    146.29 o 
 -11   4   5      347.75      330.24     94.79 o 
 -10   4   5       15.53       -4.68     37.34 o 
  -9   4   5        2.33      -26.51     29.77 o 
  -8   4   5     3809.22     3518.75     91.43 o 
  -7   4   5     1303.04     1380.83     47.03 o 
  -6   4   5      856.09      896.92     44.19 o 
  -5   4   5        2.11        1.32     13.56 o 
  -4   4   5        0.56       20.29     12.32 o 
  -3   4   5    61473.86    67788.72    983.82 o 
  -2   4   5       24.84       12.59     13.45 o 
  -1   4   5       57.00       40.22     10.82 o 
   0   4   5     2400.71     2304.43     52.38 o 
   1   4   5    57458.96    55457.80    761.35 o 
   2   4   5    20904.28    21210.52    251.66 o 
   3   4   5     5801.50     5458.42     83.44 o 
   4   4   5      124.02      101.82     12.09 o 
   5   4   5      904.73      746.65     33.09 o 
   6   4   5     8423.58     8530.97    138.21 o 
   7   4   5     1446.25     1164.17     69.81 o 
   8   4   5     1903.59     1830.52     63.08 o 
   9   4   5        0.91      -19.80     23.65 o 
  10   4   5     1969.62     1663.95    103.24 o 
  11   4   5     2927.33     2841.19    174.33 o 
  12   4   5      188.15       82.32    101.69 o 
  13   4   5     1890.59     1912.67    244.53 o 
  14   4   5      580.65      184.00    115.00 o 
 -16   5   5      159.31      122.27    138.00 o 
 -15   5   5       21.33       46.00    113.79 o 
 -14   5   5      135.65       98.05    107.74 o 
 -13   5   5    10296.52    10731.54    607.70 o 
 -12   5   5      291.88      175.69     60.94 o 
 -11   5   5       85.81       49.35     53.82 o 
 -10   5   5       79.72       23.18     35.51 o 
  -9   5   5       85.79       98.88     24.87 o 
  -8   5   5     5807.28     5334.03    114.09 o 
  -7   5   5      205.42      259.51     24.65 o 
  -6   5   5      706.22      851.14     37.93 o 
  -5   5   5       82.37       82.29     18.34 o 
  -4   5   5        5.89       35.11     11.24 o 
  -3   5   5     2102.64     1869.30     48.77 o 
  -2   5   5      590.68      729.15     23.80 o 
  -1   5   5      327.92      309.69     21.52 o 
   0   5   5     1623.37     1694.39     41.71 o 
   1   5   5     7831.97     7416.13    123.10 o 
   2   5   5     6947.17     7107.20     99.76 o 
   3   5   5      518.95      567.08     25.14 o 
   4   5   5     1084.35     1109.10     32.30 o 
   5   5   5     1753.67     1732.88     38.97 o 
   6   5   5     5205.27     5441.86     94.15 o 
   7   5   5     1429.67     1369.84     66.27 o 
   8   5   5     3711.33     3547.95    105.52 o 
   9   5   5      862.63     1080.95     63.45 o 
  10   5   5     5319.47     5364.92    185.88 o 
  11   5   5      820.67      567.21     91.83 o 
  12   5   5     3589.72     4073.50    320.80 o 
  13   5   5      245.29      124.69    112.58 o 
  14   5   5       91.23       90.79    112.58 o 
 -16   6   5      611.51      560.49    186.42 o 
 -15   6   5       20.38      -10.89    104.11 o 
 -14   6   5      219.99      131.95    116.21 o 
 -13   6   5       21.09      185.21    112.58 o 
 -12   6   5      239.28      254.59     82.66 o 
 -11   6   5        2.13      -45.80     31.22 o 
 -10   6   5       36.31       90.96     51.89 o 
  -9   6   5        4.50        6.53     20.15 o 
  -8   6   5      220.17      295.35     34.62 o 
  -7   6   5      191.74      201.26     23.34 o 
  -6   6   5     1626.03     1639.39     72.42 o 
  -5   6   5     1062.45     1032.93     39.34 o 
  -4   6   5     3416.69     4093.50     72.81 o 
  -3   6   5     1796.60     1728.75     39.89 o 
  -2   6   5     4520.61     4981.13     74.29 o 
  -1   6   5     2681.39     2704.64     49.12 o 
   0   6   5   168979.55   173550.80   2021.02 o 
   1   6   5     1896.73     1900.49     43.19 o 
   2   6   5      340.36      416.05     35.06 o 
   3   6   5      764.60      716.90     23.26 o 
   4   6   5     4083.31     4194.58     66.38 o 
   5   6   5     7993.10     8869.65    122.78 o 
   6   6   5     2586.09     2523.10     58.62 o 
   7   6   5     1183.43     1210.93     35.09 o 
   8   6   5        1.89        5.32     20.64 o 
   9   6   5      300.58      355.02     57.64 o 
  10   6   5      537.60      482.81     77.37 o 
  11   6   5        1.37       32.68     84.74 o 
  12   6   5       18.80      -47.21     93.21 o 
  13   6   5     1965.31     2641.42    288.11 o 
  14   6   5       41.20      -81.11     88.37 o 
 -16   7   5      361.98      219.11    157.37 o 
 -15   7   5      143.69      113.79    122.27 o 
 -14   7   5      722.70      567.75    180.37 o 
 -13   7   5        9.46       36.32    105.32 o 
 -12   7   5      448.98      476.58     81.04 o 
 -11   7   5       55.02        4.33     37.17 o 
 -10   7   5        2.21      -17.89     33.67 o 
  -9   7   5    13032.83    13031.59    253.61 o 
  -8   7   5        8.20        9.35     19.89 o 
  -7   7   5       63.40       20.83     17.11 o 
  -6   7   5       67.74       57.00     16.59 o 
  -5   7   5     5896.49     6325.77    112.23 o 
  -4   7   5    15866.67    15104.52    207.46 o 
  -3   7   5     1689.70     1789.56     42.46 o 
  -2   7   5       56.84       68.85     12.79 o 
  -1   7   5    11520.94    11234.91    158.72 o 
   0   7   5    49120.94    49852.61    558.32 o 
   1   7   5     1284.08     1321.92     34.01 o 
   2   7   5      938.26      947.19     38.38 o 
   3   7   5      138.29      132.36     12.57 o 
   4   7   5        2.21        4.55      9.31 o 
   5   7   5     3476.53     3773.31     68.86 o 
   6   7   5      113.38      141.41     19.35 o 
   7   7   5     1145.00     1108.20     41.15 o 
   8   7   5       68.58       53.72     15.35 o 
   9   7   5     1118.50     1216.81     92.62 o 
  10   7   5      518.24      482.35     77.74 o 
  11   7   5      509.53      705.75    165.85 o 
  12   7   5     2802.85     3210.38    300.22 o 
  13   7   5      211.27      328.06    141.63 o 
  14   7   5      926.35     1199.66    227.58 o 
 -16   8   5       10.02       38.74    112.58 o 
 -15   8   5      235.60      334.11    168.27 o 
 -14   8   5      522.79      463.64    163.42 o 
 -13   8   5        5.31      -52.05     82.32 o 
 -12   8   5      109.33       99.84     43.64 o 
 -11   8   5      199.32      134.02     42.50 o 
 -10   8   5     1203.77     1413.91    103.58 o 
  -9   8   5        8.82       39.76     23.11 o 
  -8   8   5       35.85       28.39     21.46 o 
  -7   8   5      213.71      135.15     20.18 o 
  -6   8   5      299.88      333.63     39.82 o 
  -5   8   5    55688.93    57927.81    665.56 o 
  -4   8   5       34.70       -1.40     10.65 o 
  -3   8   5      441.42      487.08     28.65 o 
  -2   8   5      359.52      361.32     20.98 o 
  -1   8   5     1734.10     2000.24     47.14 o 
   0   8   5     9954.49     9222.72    157.90 o 
   1   8   5     1629.77     1642.93     37.19 o 
   2   8   5      104.77       82.17     18.66 o 
   3   8   5     7274.61     7494.93     96.09 o 
   4   8   5    15779.29    15695.02    174.08 o 
   5   8   5    12822.84    13946.74    168.26 o 
   6   8   5     1564.44     1560.83     49.10 o 
   7   8   5      336.05      329.23     34.65 o 
   8   8   5      919.55      997.06     52.22 o 
   9   8   5      102.31       75.30     58.36 o 
  10   8   5     2639.32     2645.72    176.31 o 
  11   8   5     1242.24      552.01    146.48 o 
  12   8   5        3.11      -78.69     82.32 o 
  13   8   5      464.77      349.85    142.85 o 
  14   8   5     1839.23     1718.98    260.27 o 
 -15   9   5      395.91      387.38    162.21 o 
 -14   9   5       24.19      116.21    125.90 o 
 -13   9   5      465.04      407.96    147.69 o 
 -12   9   5      566.29      423.76     64.69 o 
 -11   9   5      261.06      180.52     49.88 o 
 -10   9   5     5096.58     5135.37    188.56 o 
  -9   9   5     1198.70     1290.19     64.21 o 
  -8   9   5      168.66      212.04     33.41 o 
  -7   9   5      173.94      140.74     22.17 o 
  -6   9   5     1122.44     1223.09     43.64 o 
  -5   9   5     3299.34     4371.07     84.52 o 
  -4   9   5      235.46      293.13     22.88 o 
  -3   9   5       33.13       35.84     11.73 o 
  -2   9   5     1214.44     1199.26     41.28 o 
  -1   9   5    81367.39    85301.66    890.82 o 
   0   9   5      706.58      602.78     29.63 o 
   1   9   5       14.60      -11.48      9.70 o 
   2   9   5       89.22       64.27     13.48 o 
   3   9   5     8457.28     9073.55    129.99 o 
   4   9   5      156.63      189.55     16.88 o 
   5   9   5    13179.78    13614.22    167.26 o 
   6   9   5     2133.01     2130.85     59.59 o 
   7   9   5     2178.15     2286.79     72.03 o 
   8   9   5     3782.16     3610.87    121.09 o 
   9   9   5     3983.86     4008.22    128.09 o 
  10   9   5       11.14      -27.08    105.92 o 
  11   9   5       40.70       69.00    100.48 o 
  12   9   5      968.79      519.33    157.37 o 
  13   9   5       19.78      -29.05     92.00 o 
  14   9   5       70.09        1.21    116.21 o 
 -15  10   5       56.74       81.11    130.74 o 
 -14  10   5      597.85      610.12    188.85 o 
 -13  10   5        8.72      -13.32     84.74 o 
 -12  10   5       50.49       60.76     44.79 o 
 -11  10   5     3108.39     2924.73    176.48 o 
 -10  10   5     1500.18     1828.20    117.96 o 
  -9  10   5      790.49      771.51     55.05 o 
  -8  10   5      214.41      130.57     30.92 o 
  -7  10   5     1545.50     1419.12     54.55 o 
  -6  10   5      602.81      439.68     29.59 o 
  -5  10   5     4045.69     4042.59     82.69 o 
  -4  10   5      620.66      604.57     29.85 o 
  -3  10   5       12.45      -12.91     10.66 o 
  -2  10   5    13057.16    14338.10    190.95 o 
  -1  10   5      739.31      914.81     40.66 o 
   0  10   5     1031.51     1156.25     46.15 o 
   1  10   5       77.37      105.65     16.92 o 
   2  10   5        9.45      -10.27     10.64 o 
   3  10   5       21.18       36.79     11.19 o 
   4  10   5     4474.59     4778.61     75.43 o 
   5  10   5     5963.46     5869.19     89.57 o 
   6  10   5      202.37      211.02     22.34 o 
   7  10   5     1226.82     1284.68     57.31 o 
   8  10   5     3403.16     3246.92    165.44 o 
   9  10   5      478.71      460.13     53.69 o 
  10  10   5     2595.12     2816.67    102.02 o 
  11  10   5       26.04       85.95    101.69 o 
  12  10   5      275.28      230.00    124.69 o 
  13  10   5      216.22      261.48    128.32 o 
  14  10   5      549.85      559.27    180.37 o 
 -15  11   5      252.17      217.90    153.74 o 
 -14  11   5      192.57      641.59    184.00 o 
 -13  11   5       45.77      145.81     76.20 o 
 -12  11   5        1.84      -19.03     40.15 o 
 -11  11   5    12770.20    13291.71    311.46 o 
 -10  11   5      214.64      290.60     66.21 o 
  -9  11   5       84.38       89.46     33.08 o 
  -8  11   5      477.06      579.38     49.60 o 
  -7  11   5      636.31      727.66     41.31 o 
  -6  11   5     1596.14     1784.31     59.45 o 
  -5  11   5     1094.22     1041.06     43.89 o 
  -4  11   5      110.19       81.64     14.75 o 
  -3  11   5       30.46       65.45     14.56 o 
  -2  11   5    12563.60    13452.84    182.27 o 
  -1  11   5     1023.48      869.03     33.49 o 
   0  11   5     2378.14     2515.00     65.70 o 
   1  11   5      538.17      499.21     27.03 o 
   2  11   5     9642.62    10158.85    125.98 o 
   3  11   5     7172.85     7423.31    100.84 o 
   4  11   5      533.66      678.38     36.74 o 
   5  11   5      743.60      780.37     37.63 o 
   6  11   5     3941.86     4166.90     78.07 o 
   7  11   5      110.58       79.08     27.84 o 
   8  11   5     1726.80     1406.40    109.22 o 
   9  11   5       66.42       81.01     36.28 o 
  10  11   5     2432.00     2368.58    104.01 o 
  11  11   5     1016.14      875.23    181.58 o 
  12  11   5       66.52       73.84    104.11 o 
  13  11   5        5.17      -96.84     90.79 o 
  14  11   5     1609.43     1662.09    272.37 o 
 -15  12   5     1533.68     1790.41    306.27 o 
 -14  12   5      101.63      -50.84     95.63 o 
 -13  12   5       29.54     -107.72    121.06 o 
 -12  12   5     2801.04     3040.71    181.19 o 
 -11  12   5     6776.28     6984.89    208.70 o 
 -10  12   5       26.67        0.99     44.44 o 
  -9  12   5     1250.12     1444.04     76.57 o 
  -8  12   5      293.16      294.62     54.19 o 
  -7  12   5    15188.67    14933.57    334.48 o 
  -6  12   5       30.62       20.72     18.92 o 
  -5  12   5     3303.15     3424.32     83.59 o 
  -4  12   5      794.14      749.11     30.73 o 
  -3  12   5     2524.87     2998.26     60.10 o 
  -2  12   5     1352.58     1803.88     67.30 o 
  -1  12   5    17170.54    18025.15    223.65 o 
   0  12   5      153.25      148.54     19.27 o 
   1  12   5      324.09      309.36     35.41 o 
   2  12   5      362.01      275.32     21.89 o 
   3  12   5     9263.46     9380.76    147.51 o 
   4  12   5     7649.43     7894.83    114.17 o 
   5  12   5        0.09        1.85     13.93 o 
   6  12   5     8408.79     8666.15    137.66 o 
   7  12   5       32.16      -18.04     28.70 o 
   8  12   5     2425.18     2479.71    114.01 o 
   9  12   5      629.60      563.67     63.82 o 
  10  12   5     2038.52     1897.44    147.08 o 
  11  12   5        0.25       17.56     38.13 o 
  12  12   5     1090.09     1048.34    202.16 o 
  13  12   5        0.04       70.21    106.53 o 
 -15  13   5      244.97      238.48    157.37 o 
 -14  13   5      577.02      680.33    198.53 o 
 -13  13   5       28.08      -44.43    131.95 o 
 -12  13   5     2552.85     2578.38    152.89 o 
 -11  13   5     2424.58     2473.16    126.15 o 
 -10  13   5       11.65      -13.75     42.14 o 
  -9  13   5      102.94      167.52     51.62 o 
  -8  13   5    12492.38    13104.87    249.91 o 
  -7  13   5      737.90      726.70     48.61 o 
  -6  13   5     3044.14     3198.65    102.33 o 
  -5  13   5      178.77      129.34     24.44 o 
  -4  13   5      703.26      728.97     32.35 o 
  -3  13   5    27912.50    27381.55    322.38 o 
  -2  13   5      232.43      275.17     25.20 o 
  -1  13   5     8063.52     7731.31    118.70 o 
   0  13   5      171.38      166.69     18.68 o 
   1  13   5    10842.80    11696.92    158.98 o 
   2  13   5      352.41      273.07     32.64 o 
   3  13   5      898.87      814.83     33.23 o 
   4  13   5     2072.20     2096.92     77.78 o 
   5  13   5     1092.44     1201.45     44.14 o 
   6  13   5     4224.03     4438.52    110.45 o 
   7  13   5    18880.85    18334.82    713.00 o 
   8  13   5     1296.12     1372.94     91.24 o 
   9  13   5     1295.81     1253.52     89.45 o 
  10  13   5      195.34      282.71     76.87 o 
  11  13   5     3370.01     3672.82    150.22 o 
  12  13   5        4.90       52.05     95.63 o 
  13  13   5        1.84      -64.16     93.21 o 
 -14  14   5      367.58      282.06    150.11 o 
 -13  14   5     2690.75     2297.43    190.15 o 
 -12  14   5     6194.67     6347.94    237.53 o 
 -11  14   5       10.99      -12.99     38.42 o 
 -10  14   5      313.04      142.33     86.29 o 
  -9  14   5     1249.17     1358.34    104.24 o 
  -8  14   5    20714.78    20536.56    352.51 o 
  -7  14   5      569.71      624.75     52.44 o 
  -6  14   5        8.62       25.10     19.30 o 
  -5  14   5      107.56      103.38     21.97 o 
  -4  14   5      116.79      102.79     17.47 o 
  -3  14   5      331.13      329.87     25.41 o 
  -2  14   5      323.08      348.86     25.43 o 
  -1  14   5       27.67       29.34     14.66 o 
   0  14   5       78.39       61.07     15.99 o 
   1  14   5    23303.13    24182.60    312.00 o 
   2  14   5     4232.27     4196.28     77.46 o 
   3  14   5      239.24      246.75     22.16 o 
   4  14   5      123.06       93.47     18.67 o 
   5  14   5      142.58      188.60     39.75 o 
   6  14   5     1724.29     1957.70     94.52 o 
   7  14   5      185.52      124.26     55.54 o 
   8  14   5      110.21       94.05     71.99 o 
   9  14   5     2726.20     2534.74    182.93 o 
  10  14   5     3819.63     3888.37    172.87 o 
  11  14   5     3535.08     3423.95    155.15 o 
  12  14   5       29.11      -55.69     85.95 o 
  13  14   5      102.67      -35.11    102.90 o 
 -14  15   5       84.58       23.74    134.37 o 
 -13  15   5     2435.32     2443.35    202.07 o 
 -12  15   5       55.80      -94.41    132.56 o 
 -11  15   5      330.09      122.17     79.55 o 
 -10  15   5        5.41      -72.52     52.88 o 
  -9  15   5      513.06      551.86     57.93 o 
  -8  15   5      200.69      155.30     66.30 o 
  -7  15   5     1095.31     1005.50     57.74 o 
  -6  15   5       44.45       46.56     23.57 o 
  -5  15   5      500.48      500.01     38.55 o 
  -4  15   5     5622.37     5812.14    100.01 o 
  -3  15   5      666.05      575.20     32.11 o 
  -2  15   5      487.93      593.70     32.25 o 
  -1  15   5      585.72      502.50     28.53 o 
   0  15   5     2606.47     2278.76     55.23 o 
   1  15   5    11263.55    11223.95    149.96 o 
   2  15   5      903.73      872.87     39.61 o 
   3  15   5      110.90      124.03     19.62 o 
   4  15   5      107.25       97.37     20.47 o 
   5  15   5      572.89      735.30     39.53 o 
   6  15   5     9715.30     9344.00    212.49 o 
   7  15   5       45.14       10.56     46.72 o 
   8  15   5      432.92      519.08     76.69 o 
   9  15   5     1073.55      950.65     91.50 o 
  10  15   5     1831.04     1827.77    128.61 o 
  11  15   5      410.66      362.12     68.61 o 
  12  15   5        5.03       85.75     40.52 o 
 -14  16   5      716.48      711.14    134.57 o 
 -13  16   5       31.36       53.21     79.59 o 
 -12  16   5      129.78      104.04    144.06 o 
 -11  16   5      226.41      119.71    278.43 o 
 -10  16   5       51.88      -38.81    158.58 o 
  -9  16   5     4200.10     4290.52    182.04 o 
  -8  16   5     7617.50     8043.89    187.79 o 
  -7  16   5      244.16      231.73     46.55 o 
  -6  16   5      922.73      799.22     67.28 o 
  -5  16   5      357.94      302.61     34.92 o 
  -4  16   5      611.42      562.43     39.82 o 
  -3  16   5      689.16      694.52     35.78 o 
  -2  16   5      358.08      388.90     28.73 o 
  -1  16   5       18.99       22.42     14.76 o 
   0  16   5       25.10       86.44     18.27 o 
   1  16   5    10884.87    11181.32    175.11 o 
   2  16   5       10.41      -11.26     14.79 o 
   3  16   5      353.77      413.37     30.99 o 
   4  16   5       60.73       26.18     19.62 o 
   5  16   5      883.94      738.56     42.97 o 
   6  16   5        0.18        9.06     39.49 o 
   7  16   5      209.54      195.04     51.38 o 
   8  16   5        0.75      -22.55     34.10 o 
   9  16   5        4.62      -23.14     38.95 o 
  10  16   5      736.01      890.47    100.30 o 
  11  16   5      775.80      882.32     96.99 o 
  12  16   5      253.19      221.06     79.29 o 
 -13  17   5       30.76       66.93     99.27 o 
 -12  17   5      684.11      840.12    139.14 o 
 -11  17   5       58.41      -17.94    235.45 o 
 -10  17   5     6670.78     6590.06    299.76 o 
  -9  17   5      207.74      126.89     79.29 o 
  -8  17   5     5492.49     5309.65    280.21 o 
  -7  17   5     1014.29     1231.01    102.12 o 
  -6  17   5       16.22       24.84     30.69 o 
  -5  17   5      441.80      470.31     46.85 o 
  -4  17   5        9.01       32.84     19.73 o 
  -3  17   5     3588.77     3570.80     92.65 o 
  -2  17   5       42.61       47.92     17.41 o 
  -1  17   5     1616.34     1855.05     52.51 o 
   0  17   5     4049.97     4104.10     80.54 o 
   1  17   5       94.61       82.70     19.86 o 
   2  17   5      264.03      291.46     27.64 o 
   3  17   5      856.56     1004.18     44.02 o 
   4  17   5     4304.69     4688.12     97.46 o 
   5  17   5       65.43       87.25     48.92 o 
   6  17   5        0.90        6.77     33.20 o 
   7  17   5      231.52      154.74     65.10 o 
   8  17   5      572.05      541.04     74.02 o 
   9  17   5     2831.85     2679.79    162.80 o 
  10  17   5     3213.32     2978.18    169.71 o 
  11  17   5      105.92      163.34     65.26 o 
  12  17   5      186.06      218.25     62.94 o 
 -13  18   5      268.82      209.99    153.74 o 
 -12  18   5      369.14      119.58    100.58 o 
 -11  18   5      245.25       54.55    193.08 o 
 -10  18   5     5224.13     5305.02    273.38 o 
  -9  18   5       28.27       71.55     64.62 o 
  -8  18   5     2057.32     1888.13    126.77 o 
  -7  18   5      101.44      146.78     64.76 o 
  -6  18   5      522.01      467.88    112.28 o 
  -5  18   5      840.29      706.20     82.65 o 
  -4  18   5        2.59       17.74     23.03 o 
  -3  18   5       15.80      -12.73     23.88 o 
  -2  18   5      140.02      125.08     30.99 o 
  -1  18   5      605.60      555.85     49.13 o 
   0  18   5    46668.70    46929.34    533.01 o 
   1  18   5     5266.45     5392.74    124.21 o 
   2  18   5       62.78       45.29     28.49 o 
   3  18   5      310.67      313.69     35.15 o 
   4  18   5     1619.65     1833.78     67.82 o 
   5  18   5        3.79      -16.03     26.01 o 
   6  18   5      205.38      176.54     43.55 o 
   7  18   5       63.03       21.05     39.78 o 
   8  18   5       42.26      -12.21     61.09 o 
   9  18   5       44.75       14.68     51.53 o 
  10  18   5        0.29      -72.20     45.01 o 
  11  18   5        8.40      -20.52     53.75 o 
 -13  19   5      587.38      617.63    133.98 o 
 -12  19   5      136.87       79.64    110.16 o 
 -11  19   5      743.12      647.87    129.27 o 
 -10  19   5      379.01      414.85    103.40 o 
  -9  19   5        1.81      -77.33     53.79 o 
  -8  19   5     2260.08     2415.55    205.32 o 
  -7  19   5     1517.93     1744.07    112.38 o 
  -6  19   5      326.08      367.96     89.58 o 
  -5  19   5      175.85      217.46     62.02 o 
  -4  19   5      464.99      551.24     45.69 o 
  -3  19   5      686.78      670.48     61.72 o 
  -2  19   5     9824.00    10551.33    215.82 o 
  -1  19   5     1351.98     1277.66     69.48 o 
   0  19   5    30336.90    31556.35    414.00 o 
   1  19   5       48.87       56.78     24.92 o 
   2  19   5      192.66      166.00     35.44 o 
   3  19   5      768.74      902.99     59.02 o 
   4  19   5     1233.16     1457.49    125.77 o 
   5  19   5     1091.00     1043.58     75.68 o 
   6  19   5      106.58       93.77     50.33 o 
   7  19   5      698.49      843.53    237.27 o 
   8  19   5     6538.90     6284.24    304.45 o 
   9  19   5      137.48       34.00     58.07 o 
  10  19   5      397.90      454.82     88.12 o 
  11  19   5     1199.33     1193.29    126.25 o 
 -12  20   5        0.02      -18.01     81.72 o 
 -11  20   5        6.63     -120.68    167.06 o 
 -10  20   5     1623.74     2227.11    194.62 o 
  -9  20   5      527.85      576.79    114.62 o 
  -8  20   5      511.36      321.76     71.60 o 
  -7  20   5       40.97      -15.69     42.05 o 
  -6  20   5     1189.17     1028.17    189.93 o 
  -5  20   5     1318.68     1139.13     98.40 o 
  -4  20   5        2.31      -11.78     32.67 o 
  -3  20   5      484.56      506.96     53.60 o 
  -2  20   5       57.68       40.96     29.79 o 
  -1  20   5    14308.38    13500.10    262.78 o 
   0  20   5    19704.85    19533.96    344.82 o 
   1  20   5      193.15      136.83     33.52 o 
   2  20   5     4399.69     4460.61    121.72 o 
   3  20   5      232.51      309.81     42.51 o 
   4  20   5      600.22      684.41     66.73 o 
   5  20   5     1159.55     1098.14    108.96 o 
   6  20   5      257.94      331.32     66.42 o 
   7  20   5     2755.92     2781.88    174.84 o 
   8  20   5     5167.64     4931.87    232.64 o 
   9  20   5     1366.42     1652.82    159.19 o 
  10  20   5     1305.82     1347.85    148.90 o 
 -12  21   5       93.61       98.41     88.52 o 
 -11  21   5      212.03       63.04    141.03 o 
 -10  21   5     1353.10     1290.31    343.80 o 
  -9  21   5        0.22       -7.33     59.87 o 
  -8  21   5      359.75      351.26    140.05 o 
  -7  21   5        4.39      -41.28     38.41 o 
  -6  21   5       15.93       -1.24     65.06 o 
  -5  21   5       19.58      -50.50     37.01 o 
  -4  21   5      744.55      706.65     56.24 o 
  -3  21   5     2530.78     2588.49    122.04 o 
  -2  21   5       52.19      100.92     38.58 o 
  -1  21   5       36.23      163.78     44.09 o 
   0  21   5      323.54      438.39     58.16 o 
   1  21   5        2.71       24.60     31.95 o 
   2  21   5        1.48       -0.80     32.35 o 
   3  21   5     1358.04     1658.62     88.23 o 
   4  21   5     5541.84     5298.44    160.86 o 
   5  21   5      354.43      330.37     66.83 o 
   6  21   5       32.42       29.25     47.27 o 
   7  21   5      275.17      387.02     93.21 o 
   8  21   5      134.07      190.95     74.45 o 
   9  21   5      991.50     1017.29    130.27 o 
  10  21   5      135.30       73.74     69.47 o 
 -11  22   5      578.02      481.62    136.19 o 
 -10  22   5      132.07      173.09    110.16 o 
  -9  22   5      630.72      623.93    121.97 o 
  -8  22   5      567.07      729.97     98.44 o 
  -7  22   5     1552.64     1495.70    177.06 o 
  -6  22   5     1044.12      871.16    105.10 o 
  -5  22   5       27.84       19.29     46.25 o 
  -4  22   5      271.98      257.09     40.60 o 
  -3  22   5      399.40      320.60     48.98 o 
  -2  22   5     2733.83     2467.03    110.82 o 
  -1  22   5     1056.59     1112.87    116.02 o 
   0  22   5       82.81       18.73     36.30 o 
   1  22   5     1828.44     1963.51    114.27 o 
   2  22   5       25.63        1.75     34.15 o 
   3  22   5     3492.85     3859.49    126.97 o 
   4  22   5     2995.12     2866.35    138.67 o 
   5  22   5      261.06      209.25     63.44 o 
   6  22   5       95.18      186.09     73.98 o 
   7  22   5      265.18      174.56     63.55 o 
   8  22   5      105.50      136.04     77.19 o 
   9  22   5      177.81      161.00     77.04 o 
 -11  23   5     1315.87     1479.35    192.14 o 
 -10  23   5      397.80      488.30    177.35 o 
  -9  23   5      836.43     1098.66    158.70 o 
  -8  23   5      682.92      616.84    163.65 o 
  -7  23   5      311.35      373.75     73.65 o 
  -6  23   5       27.65       61.22     52.73 o 
  -5  23   5       90.20      229.37     60.32 o 
  -4  23   5     2252.23     2003.55     88.22 o 
  -3  23   5        6.02       19.90     34.45 o 
  -2  23   5     1103.39     1007.97     79.67 o 
  -1  23   5        2.60      -10.23     35.67 o 
   0  23   5       65.55       31.01     40.11 o 
   1  23   5     2149.39     1985.75    111.42 o 
   2  23   5     2868.57     3185.88    117.96 o 
   3  23   5      819.85      972.86     77.19 o 
   4  23   5     2130.56     2025.05    111.09 o 
   5  23   5       65.76      162.11     76.21 o 
   6  23   5      634.06      702.13     91.02 o 
   7  23   5        4.91       14.06     48.74 o 
   8  23   5      348.59      347.41     93.49 o 
 -10  24   5       12.23      -19.78     83.43 o 
  -9  24   5      136.82      111.90    281.45 o 
  -8  24   5        4.97      -13.78     57.03 o 
  -7  24   5       46.34       38.08     55.19 o 
  -6  24   5       33.67       -6.06     58.78 o 
  -5  24   5      341.05      245.15     67.22 o 
  -4  24   5       55.54       71.58     33.50 o 
  -3  24   5       20.78       60.15     38.39 o 
  -2  24   5     2899.69     3044.65    126.38 o 
  -1  24   5      200.76       78.35     75.83 o 
   0  24   5        6.72       36.83     42.04 o 
   1  24   5      239.23      268.44     57.53 o 
   2  24   5        2.99        4.81     37.23 o 
   3  24   5     2812.17     2770.16    128.66 o 
   4  24   5      121.54      280.44     70.36 o 
   5  24   5     1111.55     1206.44    118.87 o 
   6  24   5     1162.33     1259.86    119.62 o 
   7  24   5       20.88       57.66     59.91 o 
   8  24   5      132.50       94.89     75.14 o 
  -9  25   5     1718.02     1924.62    253.01 o 
  -8  25   5      135.24      168.34     73.92 o 
  -7  25   5     2368.67     2113.02    200.73 o 
  -6  25   5       12.78       62.18     54.02 o 
  -5  25   5        0.49       64.41     54.81 o 
  -4  25   5     2452.99     2191.46     91.77 o 
  -3  25   5      780.25      852.86     74.38 o 
  -2  25   5      471.63      519.09     66.45 o 
  -1  25   5      267.43      240.61     55.62 o 
   0  25   5      300.27      258.48     57.06 o 
   1  25   5      129.45      151.56     54.59 o 
   2  25   5     1267.12     1621.61    123.88 o 
   3  25   5      875.71     1108.66     93.39 o 
   4  25   5      148.80      169.78     62.44 o 
   5  25   5      206.26      249.48     70.00 o 
   6  25   5      937.48      919.53    108.28 o 
   7  25   5       68.83       14.23     81.25 o 
  -8  26   5      525.44      538.11    136.67 o 
  -7  26   5      365.93      380.63     82.03 o 
  -6  26   5      342.29      306.50     75.65 o 
  -5  26   5     1474.47     1275.97    126.26 o 
  -4  26   5      307.33      384.16     64.88 o 
  -3  26   5     1193.00      971.38     98.72 o 
  -2  26   5       31.34       11.37     40.32 o 
  -1  26   5     1021.65     1011.67     90.55 o 
   0  26   5     2021.20     2134.83    122.56 o 
   1  26   5        5.15       21.91     46.55 o 
   2  26   5      784.62      941.41     93.04 o 
   3  26   5        0.74       68.84     49.21 o 
   4  26   5       40.90       57.05     57.30 o 
   5  26   5      370.55      315.74     77.23 o 
   6  26   5       38.86       21.54     58.37 o 
  -7  27   5       64.00      -67.12    114.26 o 
  -6  27   5       37.99        5.29     60.88 o 
  -5  27   5     1151.90     1449.77    198.76 o 
  -4  27   5        0.13      -11.85     51.63 o 
  -3  27   5       78.39      128.56     45.94 o 
  -2  27   5      243.23      152.65     51.00 o 
  -1  27   5       21.12       -6.01     53.29 o 
   0  27   5     1770.48     2046.54    123.37 o 
   1  27   5      110.07      144.82     57.33 o 
   2  27   5      531.91      578.03     80.81 o 
   3  27   5       32.17       58.93     49.06 o 
   4  27   5       53.73       92.38     62.47 o 
   5  27   5      812.10      928.65    139.85 o 
  -6  28   5      763.89      612.63    101.85 o 
  -5  28   5      142.95       39.13     73.52 o 
  -4  28   5      757.86      652.04    176.15 o 
  -3  28   5      136.93      160.10     48.37 o 
  -2  28   5      301.99      265.03     58.04 o 
  -1  28   5       45.54       43.61     52.77 o 
   0  28   5      134.11      248.08     60.02 o 
   1  28   5      521.44      423.77     74.83 o 
   2  28   5      304.53      258.61     74.86 o 
   3  28   5      100.95      -20.38     70.61 o 
  -3  29   5       44.84       46.69     44.88 o 
  -2  29   5     1309.69     1215.29    118.29 o 
  -1  29   5     2350.51     2292.29    131.55 o 
   0  29   5       81.89      112.98     56.29 o 
   1  29   5      452.76      404.62     76.49 o 
  -3 -29   6       49.27      104.56     73.45 o 
  -2 -29   6      384.88      411.37     68.37 o 
  -1 -29   6       14.26      -28.51     38.85 o 
   0 -29   6       53.56       41.88     40.03 o 
   1 -29   6      803.99      590.32     84.46 o 
   2 -29   6      793.14      704.33     88.57 o 
   3 -29   6       53.66       86.90     67.24 o 
  -5 -28   6      207.20      121.33    134.37 o 
  -4 -28   6      305.09      270.80     92.49 o 
  -3 -28   6     2040.89     2626.27    158.08 o 
  -2 -28   6       90.51       64.72     46.69 o 
  -1 -28   6      209.76       95.81     68.91 o 
   0 -28   6      731.08     1006.93     78.28 o 
   1 -28   6      163.74      180.67     43.45 o 
   2 -28   6      122.50       70.06     59.77 o 
   3 -28   6      467.97      497.19     92.10 o 
   4 -28   6      788.60      937.49    114.21 o 
   5 -28   6       30.42       68.32     59.80 o 
  -6 -27   6       35.32       94.91     61.59 o 
  -5 -27   6      133.56       94.93     75.48 o 
  -4 -27   6        6.29       49.13     70.43 o 
  -3 -27   6       53.58       65.02     52.42 o 
  -2 -27   6       18.46       25.31     43.90 o 
  -1 -27   6      357.82      318.81     63.07 o 
   0 -27   6      768.25      945.78    100.39 o 
   1 -27   6        0.09       22.08     36.23 o 
   2 -27   6      514.59      631.48    162.25 o 
   3 -27   6        1.09        6.91     75.70 o 
   4 -27   6        2.55      -23.21     54.16 o 
   5 -27   6      742.81      600.31    112.11 o 
   6 -27   6      114.94       90.74     59.95 o 
  -7 -26   6       26.23      131.13     65.94 o 
  -6 -26   6      123.86      181.03     77.76 o 
  -5 -26   6        2.00       74.46     59.58 o 
  -4 -26   6        7.00      -56.08     56.60 o 
  -3 -26   6     1195.20     1140.23    173.33 o 
  -2 -26   6       22.25       78.20     52.59 o 
  -1 -26   6       15.95       31.39     41.78 o 
   0 -26   6       35.80        4.07     38.63 o 
   1 -26   6      452.07      454.76     70.71 o 
   2 -26   6      729.44      733.38    177.81 o 
   3 -26   6        8.22      -14.41     49.77 o 
   4 -26   6        0.85      -23.56     76.89 o 
   5 -26   6      306.30      159.65     82.49 o 
   6 -26   6      164.78      106.26     57.35 o 
   7 -26   6       34.94       -8.75     47.64 o 
  -8 -25   6       44.05       26.10     57.57 o 
  -7 -25   6       68.76       57.32     59.16 o 
  -6 -25   6     1878.14     1735.74    145.47 o 
  -5 -25   6      122.16       47.04     54.66 o 
  -4 -25   6     1476.48     1596.98    152.99 o 
  -3 -25   6       99.92      124.77     46.12 o 
  -2 -25   6      156.37       65.36     43.51 o 
  -1 -25   6     1774.16     1674.29    103.44 o 
   0 -25   6       85.50      -12.27     56.26 o 
   1 -25   6     1024.41     1090.22     85.87 o 
   2 -25   6     1376.13     1464.12    127.59 o 
   3 -25   6      260.52      234.43     84.07 o 
   4 -25   6       67.15      -12.28     50.79 o 
   5 -25   6     2788.35     2728.80    232.21 o 
   6 -25   6      123.22      -40.47     47.77 o 
   7 -25   6      534.69      564.35     82.01 o 
   8 -25   6      172.41       97.58     51.41 o 
  -9 -24   6      474.19      336.12     79.90 o 
  -8 -24   6       94.80      121.30     71.56 o 
  -7 -24   6      577.47      555.48     88.55 o 
  -6 -24   6        7.19       27.46     53.14 o 
  -5 -24   6       71.30       55.07     49.92 o 
  -4 -24   6        5.96       16.77     42.30 o 
  -3 -24   6       63.74       92.75     43.97 o 
  -2 -24   6     1991.10     2079.27    111.95 o 
  -1 -24   6     1290.47     1308.71     91.05 o 
   0 -24   6     3306.50     3166.97    124.97 o 
   1 -24   6        1.22       63.00     39.37 o 
   2 -24   6     3283.58     2966.36    220.96 o 
   3 -24   6      581.74      783.90    242.94 o 
   4 -24   6      187.14      192.75     69.68 o 
   5 -24   6      780.90      832.44    107.95 o 
   6 -24   6        0.17      -31.31     42.60 o 
   7 -24   6        4.05      -63.14     37.67 o 
   8 -24   6      163.85      316.70     62.44 o 
   9 -24   6       28.96      -25.34    130.74 o 
 -10 -23   6       63.43       96.26     82.92 o 
  -9 -23   6      177.13      143.04     65.22 o 
  -8 -23   6       26.12       -0.94     63.85 o 
  -7 -23   6      338.43      261.59    123.29 o 
  -6 -23   6      992.14     1082.98    103.90 o 
  -5 -23   6      222.31      151.49     58.30 o 
  -4 -23   6       24.51        6.52     41.60 o 
  -3 -23   6      515.26      532.35     67.24 o 
  -2 -23   6     3009.63     2924.32    125.00 o 
  -1 -23   6     4254.65     3904.33    138.48 o 
   0 -23   6     1787.07     1850.21     98.07 o 
   1 -23   6      395.91      338.93     59.92 o 
   2 -23   6     1801.76     1478.87    154.46 o 
   3 -23   6      727.78      603.05     83.31 o 
   4 -23   6     2361.14     2332.16    142.02 o 
   5 -23   6     2197.46     1864.61    201.53 o 
   6 -23   6      410.56      401.29     69.13 o 
   7 -23   6      329.90      250.23     58.11 o 
   8 -23   6     1056.00     1012.78     88.71 o 
   9 -23   6      209.27      128.99     90.72 o 
  10 -23   6       13.56       30.96     80.86 o 
 -10 -22   6      871.15     1132.66    143.45 o 
  -9 -22   6      108.30      211.02     66.32 o 
  -8 -22   6     1330.49     1156.35    147.86 o 
  -7 -22   6     1205.75     1644.40    175.30 o 
  -6 -22   6      178.26      196.66     55.98 o 
  -5 -22   6       63.67       62.38     48.30 o 
  -4 -22   6       28.79       30.43     36.85 o 
  -3 -22   6      291.73      229.12     50.29 o 
  -2 -22   6      113.25       39.60     38.17 o 
  -1 -22   6      327.98      362.97     70.07 o 
   0 -22   6      111.44      129.00     60.65 o 
   1 -22   6        2.53      116.38     39.31 o 
   2 -22   6     1948.54     1732.61    129.25 o 
   3 -22   6      178.51       73.70     48.51 o 
   4 -22   6        0.03      -19.20     37.74 o 
   5 -22   6       69.40       21.07     41.98 o 
   6 -22   6       28.37       35.99     41.83 o 
   7 -22   6     1738.89     1790.35    113.81 o 
   8 -22   6      188.60      100.48     44.42 o 
   9 -22   6      474.06      532.31    144.06 o 
  10 -22   6      754.01      472.63    114.36 o 
 -11 -21   6      488.80      668.42    109.76 o 
 -10 -21   6        4.14       -0.46     60.64 o 
  -9 -21   6      154.56      236.80    107.13 o 
  -8 -21   6      153.36      122.77     57.77 o 
  -7 -21   6       13.94       17.90     47.50 o 
  -6 -21   6      730.03      793.74     89.15 o 
  -5 -21   6       95.24      145.95     51.99 o 
  -4 -21   6      239.74      186.01     41.48 o 
  -3 -21   6        4.52       11.88     30.40 o 
  -2 -21   6      907.43      812.56     73.15 o 
  -1 -21   6     1210.68     1149.57     83.69 o 
   0 -21   6       41.19        7.44     32.51 o 
   1 -21   6      976.27     1124.61    106.58 o 
   2 -21   6      367.17      290.22     76.83 o 
   3 -21   6      102.21       49.04     38.96 o 
   4 -21   6     1111.75     1055.67     86.30 o 
   5 -21   6     2119.00     2298.83    170.05 o 
   6 -21   6      137.47      147.43     48.61 o 
   7 -21   6       44.61      124.01     57.23 o 
   8 -21   6      145.00      198.47     83.02 o 
   9 -21   6       51.02      -80.38     57.74 o 
  10 -21   6      641.59      555.08    115.59 o 
  11 -21   6     1277.58     1348.07    164.18 o 
 -11 -20   6     1089.14      943.89    294.77 o 
 -10 -20   6       46.54      131.82     92.00 o 
  -9 -20   6      477.90      377.78     84.91 o 
  -8 -20   6     2977.65     2914.70    197.24 o 
  -7 -20   6      194.78      139.25     54.86 o 
  -6 -20   6       42.16      -21.03     40.00 o
[truncated: 1,522,252 more chars]
